# Supplementary material for: 1,4-Dibromo­naphthalene-2,3-diol
Source: Acta Crystallogr Sect E Struct Rep Online. 2011 Jul 13;67(Pt 8):o2009. doi: 10.1107/S1600536811026997 (PMC3213464; doi:10.1107/S1600536811026997)
Supplement: Supplementary file 2 [file e-67-o2009-Isup2.hkl]

# 
# h,k,l, Fc-squared, Fo-squared, sigma(Fo-squared) and status flag 
# 
data_I
_shelx_title ' 101012dm in P2(1)2(1)2(1)' 
_shelx_refln_list_code          4 
_shelx_F_calc_maximum      250.44 
_exptl_crystal_F_000       608.00 
_reflns_d_resolution_high  0.7500 
 
loop_ 
 _symmetry_equiv_pos_as_xyz 
 'x, y, z' 
 '-x+1/2, -y, z+1/2' 
 '-x, y+1/2, -z+1/2' 
 'x+1/2, -y+1/2, -z' 
 
_cell_length_a     5.0928 
_cell_length_b    11.9325 
_cell_length_c    15.7788 
_cell_angle_alpha  90.000 
_cell_angle_beta   90.000 
_cell_angle_gamma  90.000 
 
_shelx_F_squared_multiplier     1.000 
 
loop_ 
 _refln_index_h 
 _refln_index_k 
 _refln_index_l 
 _refln_F_squared_calc 
 _refln_F_squared_meas 
 _refln_F_squared_sigma 
 _refln_observed_status 
   2   0   0     3883.11     3862.59    162.26 o 
   4   0   0     3688.86     3803.81    248.15 o 
   6   0   0       39.57      -16.90     43.53 o 
   1   1   0      425.19      517.32     23.30 o 
   2   1   0     1680.74     1815.96     62.05 o 
   3   1   0     4266.31     4305.46    144.59 o 
   4   1   0     1474.43     1460.67     54.85 o 
   5   1   0       69.77       79.96      9.91 o 
   6   1   0        8.23       10.22     31.15 o 
   0   2   0      236.03      310.93     19.58 o 
   1   2   0    18891.20    20015.79    586.44 o 
   2   2   0     4553.48     5105.34    169.64 o 
   3   2   0     5916.05     6018.71    200.17 o 
   4   2   0     2831.21     2699.96    119.49 o 
   5   2   0      150.43      152.65     12.91 o 
   6   2   0      258.88      189.80     41.82 o 
   1   3   0    62722.61    51917.16   1527.33 o 
   2   3   0      822.06      693.44     33.32 o 
   3   3   0      588.46      630.09     32.03 o 
   4   3   0      135.31      139.60     13.49 o 
   5   3   0      392.04      409.63     34.80 o 
   6   3   0      247.24      250.11     45.13 o 
   0   4   0      923.19      913.32     37.58 o 
   1   4   0     2485.63     2573.77     77.70 o 
   2   4   0     1724.97     1753.94     60.32 o 
   3   4   0      263.36      269.38     17.74 o 
   4   4   0       85.41      118.91     13.15 o 
   5   4   0     1693.82     1756.02     82.31 o 
   6   4   0       66.65       58.08     45.55 o 
   1   5   0     2857.29     2839.70     85.65 o 
   2   5   0    19359.89    20312.32    843.69 o 
   3   5   0     2842.72     2994.99    102.10 o 
   4   5   0       61.83       65.89     10.46 o 
   5   5   0       57.70       68.95      9.63 o 
   6   5   0      109.73      150.12     58.92 o 
   0   6   0     8581.61     9034.68    631.17 o 
   1   6   0     3698.91     3552.15    127.40 o 
   2   6   0     4001.72     4157.28    148.81 o 
   3   6   0     1209.84     1189.62     57.23 o 
   4   6   0       28.91       58.83     23.59 o 
   5   6   0      284.60      308.27     17.87 o 
   6   6   0      114.90      103.29     53.94 o 
   1   7   0      302.91      305.57     13.57 o 
   2   7   0      263.91      259.01     16.57 o 
   3   7   0       10.85       18.63     10.93 o 
   4   7   0     1320.42     1351.73     66.08 o 
   5   7   0      144.59      142.60     12.43 o 
   6   7   0      491.41      646.87     97.58 o 
   0   8   0     5168.93     5038.47    215.42 o 
   1   8   0     4079.52     4031.70    116.53 o 
   2   8   0     1880.95     1762.15     70.81 o 
   3   8   0     2291.66     2391.25    108.35 o 
   4   8   0      239.26      259.43     20.73 o 
   5   8   0       43.03       52.86     15.14 o 
   1   9   0      468.44      476.71     23.81 o 
   2   9   0     2835.78     2760.45    110.35 o 
   3   9   0      714.19      720.19     36.98 o 
   4   9   0       57.47       51.01     14.44 o 
   5   9   0        3.49        1.53     14.68 o 
   0  10   0     2040.28     2236.60    100.87 o 
   1  10   0        1.06       -3.42      9.50 o 
   2  10   0       54.49       42.40     13.16 o 
   3  10   0      580.23      548.04     35.78 o 
   4  10   0      323.65      367.49     26.45 o 
   5  10   0      509.30      552.15     35.13 o 
   1  11   0     2807.76     2858.29    175.17 o 
   2  11   0      537.71      446.76     49.70 o 
   3  11   0      182.62      160.23     21.58 o 
   4  11   0      103.73      113.49     21.48 o 
   0  12   0       15.54       36.54     13.71 o 
   1  12   0      187.11      181.52     18.28 o 
   2  12   0      110.73      130.08     23.59 o 
   3  12   0       97.08       97.89     19.69 o 
   4  12   0      145.80      171.34     40.23 o 
   1  13   0      173.08      226.75     45.91 o 
   2  13   0      470.24      456.06     29.24 o 
   3  13   0      203.43      208.16     24.81 o 
   0  14   0     1910.12     1972.27    146.20 o 
   1  14   0        0.33       27.62     13.76 o 
   2  14   0        9.90       24.26     20.99 o 
   3  14   0        1.93       -7.61     24.84 o 
   1  15   0       26.20       60.65     16.00 o 
   2  15   0        0.89        2.01     15.71 o 
   1   0   1       92.66       92.51      4.66 o 
   2   0   1    12324.68    12329.00    360.83 o 
   3   0   1     1216.28     1229.01     38.55 o 
   4   0   1      502.46      473.31     25.42 o 
   5   0   1     2892.67     2858.72    189.40 o 
   6   0   1       30.65       51.64     49.74 o 
  -6   1   1      104.11       58.97     48.73 o 
  -5   1   1     1807.07     1625.47    106.59 o 
  -4   1   1      331.40      293.65     15.71 o 
  -3   1   1      323.48      334.37     15.19 o 
  -2   1   1     8052.68     8364.84    284.36 o 
  -1   1   1     3105.74     3033.57    138.10 o 
   0   1   1      198.26      238.92     15.44 o 
   1   1   1     3548.43     3478.16    102.51 o 
   2   1   1     8437.28     8876.09    284.90 o 
   3   1   1      330.02      348.59     13.24 o 
   4   1   1      335.95      345.65     16.10 o 
   5   1   1     1577.03     1516.91     89.17 o 
   6   1   1       86.59       48.90     49.41 o 
  -6   2   1      859.20      718.20    110.67 o 
  -5   2   1      178.85      177.65     19.75 o 
  -4   2   1      635.38      592.77     64.68 o 
  -3   2   1     3014.64     3005.30    132.36 o 
  -2   2   1     2517.05     2560.71    103.95 o 
  -1   2   1    26313.96    25533.16    721.18 o 
   0   2   1      421.82      560.00     19.59 o 
   1   2   1    24247.94    23845.24    794.38 o 
   2   2   1     2428.09     2353.16     82.20 o 
   3   2   1     3135.75     3135.67     89.22 o 
   4   2   1      669.77      626.69     26.31 o 
   5   2   1      149.45      159.61     18.34 o 
   6   2   1      902.51      928.87    114.53 o 
  -6   3   1      341.57      313.95     73.24 o 
  -5   3   1       34.56       34.82      8.99 o 
  -4   3   1     3939.51     3868.45    164.50 o 
  -3   3   1     3234.85     3302.66    142.79 o 
  -2   3   1      529.32      561.10     28.28 o 
  -1   3   1     2023.53     2028.08    105.22 o 
   0   3   1      581.46      535.99     22.11 o 
   1   3   1     1854.58     1895.40     48.99 o 
   2   3   1      619.53      602.26     21.81 o 
   3   3   1     3244.03     3334.03    143.36 o 
   4   3   1     3882.25     3750.07    164.61 o 
   5   3   1       20.87       20.25     11.80 o 
   6   3   1      370.50      422.27     74.92 o 
  -6   4   1      122.41       90.20     48.96 o 
  -5   4   1        7.74        7.89     12.67 o 
  -4   4   1     1889.62     1920.89     83.76 o 
  -3   4   1     3016.83     3140.66    106.48 o 
  -2   4   1      843.98      854.45     60.54 o 
  -1   4   1     1067.12     1106.10     64.89 o 
   0   4   1    20573.71    19452.72    643.11 o 
   1   4   1     1436.62     1443.43     36.57 o 
   2   4   1     1174.87     1143.68     31.10 o 
   3   4   1     3123.09     3140.79    122.53 o 
   4   4   1     1738.97     1738.86    100.13 o 
   5   4   1       11.17       15.39     18.63 o 
  -6   5   1       22.64      -11.81     44.48 o 
  -5   5   1      306.49      354.79     36.48 o 
  -4   5   1      819.63      786.19     31.73 o 
  -3   5   1      588.51      573.84     25.16 o 
  -2   5   1     6817.23     7255.87    258.61 o 
  -1   5   1      139.03      120.77     10.30 o 
   0   5   1    11588.07    11241.15    370.75 o 
   1   5   1      166.55      165.12      6.97 o 
   2   5   1     6923.57     7367.69    226.70 o 
   3   5   1      744.45      697.83     24.22 o 
   4   5   1      843.67      830.03     32.11 o 
   5   5   1      286.26      292.79     17.50 o 
  -6   6   1       29.78       33.07     47.95 o 
  -5   6   1      469.36      488.77     30.06 o 
  -4   6   1      773.92      784.57     30.49 o 
  -3   6   1     5144.63     5150.43    221.01 o 
  -2   6   1      179.48      179.08     11.72 o 
  -1   6   1     1507.90     1418.30     51.46 o 
   0   6   1      719.83      773.26     29.99 o 
   1   6   1     1609.53     1490.87     40.75 o 
   2   6   1      295.49      327.83     27.36 o 
   3   6   1     5234.26     5207.50    173.62 o 
   4   6   1      686.35      718.10     30.35 o 
   5   6   1      502.09      533.48     28.43 o 
   6   6   1       30.56       25.51     47.73 o 
  -6   7   1       85.36       59.59     49.74 o 
  -5   7   1      229.54      272.27     21.88 o 
  -4   7   1      512.08      555.26     35.67 o 
  -3   7   1     1620.14     1664.73     65.26 o 
  -2   7   1      366.20      384.28     19.97 o 
  -1   7   1     7699.90     7740.99    295.86 o 
   0   7   1      351.16      318.31     13.37 o 
   1   7   1     8008.91     7957.58    205.21 o 
   2   7   1      421.68      425.60     21.84 o 
   3   7   1     1396.36     1368.14     71.42 o 
   4   7   1      467.19      497.96     23.39 o 
   5   7   1      200.40      237.18     16.30 o 
   6   7   1       83.73       65.52     50.30 o 
  -5   8   1      238.33      282.90     22.93 o 
  -4   8   1      110.01      112.33     15.83 o 
  -3   8   1      818.00      775.74     41.47 o 
  -2   8   1     2107.15     1901.21     71.03 o 
  -1   8   1     3100.47     3077.96    103.33 o 
   0   8   1      101.57      108.60      9.04 o 
   1   8   1     3056.79     2999.03     82.33 o 
   2   8   1     2249.42     2152.74     78.52 o 
   3   8   1     1076.17     1067.84     48.26 o 
   4   8   1      138.92      144.31     17.30 o 
   5   8   1      238.06      265.51     25.06 o 
  -5   9   1      162.86      195.47     21.66 o 
  -4   9   1      657.62      595.42     34.94 o 
  -3   9   1      257.38      231.21     19.60 o 
  -2   9   1     2874.60     2607.27    142.89 o 
  -1   9   1      191.04      185.68     15.17 o 
   0   9   1     1023.13      976.04     38.54 o 
   1   9   1      194.92      186.56     10.72 o 
   2   9   1     3125.26     2924.16    157.92 o 
   3   9   1      293.37      264.08     26.07 o 
   4   9   1      704.90      712.08     64.88 o 
   5   9   1      185.19      231.81     28.14 o 
  -5  10   1        6.96        3.71     15.50 o 
  -4  10   1      339.32      355.23     26.16 o 
  -3  10   1      257.99      258.67     23.29 o 
  -2  10   1     1104.01     1015.83     95.85 o 
  -1  10   1      185.66      200.53     17.14 o 
   0  10   1     4368.25     4603.23    213.86 o 
   1  10   1      281.74      274.16     18.98 o 
   2  10   1     1010.58      940.99     71.64 o 
   3  10   1      220.27      237.47     23.63 o 
   4  10   1      321.64      317.61     24.71 o 
   5  10   1       14.13       12.55     20.75 o 
  -4  11   1      313.88      321.72     29.32 o 
  -3  11   1      519.72      489.97     34.33 o 
  -2  11   1      110.53      122.98     16.38 o 
  -1  11   1      987.16      946.52     70.59 o 
   0  11   1      619.98      594.55     24.57 o 
   1  11   1     1018.23     1133.75     66.86 o 
   2  11   1      114.43       93.36     22.11 o 
   3  11   1      496.81      506.15     35.00 o 
   4  11   1      348.26      350.05     37.40 o 
  -4  12   1       52.79       84.46     20.01 o 
  -3  12   1      568.96      546.97     40.29 o 
  -2  12   1      358.26      337.39     24.12 o 
  -1  12   1      961.74      956.90     37.16 o 
   0  12   1       87.69       85.27     11.21 o 
   1  12   1     1085.24     1080.67     60.41 o 
   2  12   1      343.77      308.80     45.32 o 
   3  12   1      545.40      565.51     39.30 o 
   4  12   1       76.16       78.61     30.61 o 
  -3  13   1       81.54       58.83     26.30 o 
  -2  13   1      136.30      162.26     15.86 o 
  -1  13   1      631.04      601.85     37.75 o 
   0  13   1      460.12      462.14     36.84 o 
   1  13   1      633.48      665.31     45.93 o 
   2  13   1      165.93      162.78     27.49 o 
   3  13   1       82.19       59.03     32.62 o 
  -3  14   1       62.46       58.09     15.92 o 
  -2  14   1      270.95      251.49     18.80 o 
  -1  14   1        1.73       10.11     11.29 o 
   0  14   1      157.15      216.86     27.13 o 
   1  14   1        4.49        9.79     23.92 o 
   2  14   1      258.24      266.52     32.55 o 
   3  14   1       80.52      113.75     35.47 o 
  -2  15   1      262.71      236.12     22.96 o 
  -1  15   1      140.29      149.42     19.43 o 
   0  15   1       77.53       53.45     22.05 o 
   1  15   1      166.29      176.78     19.56 o 
   2  15   1      262.31      258.22     32.48 o 
   0   0   2     4901.10     5595.18    305.00 o 
   1   0   2      580.33      649.76     24.09 o 
   2   0   2       50.70       38.08      3.62 o 
   3   0   2     3742.23     3653.43    102.71 o 
   4   0   2      105.28      102.01      8.81 o 
   5   0   2        1.98       -8.46     11.25 o 
   6   0   2       30.65       31.11     47.62 o 
  -6   1   2       59.77       67.87     48.62 o 
  -5   1   2      279.53      251.34     23.53 o 
  -4   1   2     2550.45     2580.58     80.63 o 
  -3   1   2     3572.95     3524.90    151.20 o 
  -2   1   2     2397.93     2503.95    106.50 o 
  -1   1   2     3971.82     4084.00    120.50 o 
   0   1   2    10475.43    10933.92    299.13 o 
   1   1   2     3549.06     3807.94    119.88 o 
   2   1   2     2431.24     2460.98     76.90 o 
   3   1   2     3593.09     3586.53    100.64 o 
   4   1   2     2776.85     2734.35    122.29 o 
   5   1   2      288.95      268.97     24.17 o 
   6   1   2       44.97       19.14     46.16 o 
  -6   2   2      227.05      202.04     62.95 o 
  -5   2   2      437.49      465.49     34.82 o 
  -4   2   2     1487.69     1463.13     60.00 o 
  -3   2   2     1015.72     1035.97     39.61 o 
  -2   2   2      105.07      140.97     13.37 o 
  -1   2   2    11810.59    12027.72    304.63 o 
   0   2   2     6671.34     6811.74    188.11 o 
   1   2   2    12536.98    13285.62    379.30 o 
   2   2   2       67.32       95.01      6.81 o 
   3   2   2      837.04      859.81     31.99 o 
   4   2   2     1517.69     1411.12     61.38 o 
   5   2   2      472.34      480.10     34.59 o 
   6   2   2      223.83      261.98     26.22 o 
  -6   3   2      315.12      262.47     70.84 o 
  -5   3   2      255.85      237.39     35.87 o 
  -4   3   2      671.15      619.39     32.05 o 
  -3   3   2      784.00      797.64     33.03 o 
  -2   3   2     2787.94     2926.40     94.24 o 
  -1   3   2     4245.45     4293.54    152.17 o 
   0   3   2     1037.97     1053.04     30.72 o 
   1   3   2     4426.79     4919.64    105.50 o 
   2   3   2     3003.31     3100.53     94.98 o 
   3   3   2      627.13      673.16     32.82 o 
   4   3   2      554.88      585.15     29.91 o 
   5   3   2      246.57      251.67     23.68 o 
   6   3   2      304.68      362.00     34.89 o 
  -6   4   2       23.02       28.03     46.61 o 
  -5   4   2      412.75      400.30     27.31 o 
  -4   4   2      882.35      879.14     41.91 o 
  -3   4   2     2305.76     2300.53     73.14 o 
  -2   4   2    10675.06    10579.70    312.52 o 
  -1   4   2     2532.27     2173.78    137.75 o 
   0   4   2     1669.49     1710.71     54.46 o 
   1   4   2     1977.32     2020.10     52.08 o 
   2   4   2     9851.98     9740.51    311.21 o 
   3   4   2     2306.14     2242.30     90.59 o 
   4   4   2      943.80      955.18     42.53 o 
   5   4   2      420.50      403.13     31.08 o 
   6   4   2       26.42       34.19     16.56 o 
  -6   5   2      142.51      151.85     61.60 o 
  -5   5   2     1080.92     1159.67     52.93 o 
  -4   5   2       55.68       63.73     11.21 o 
  -3   5   2       69.24       74.41      6.77 o 
  -2   5   2     1934.44     2118.00     75.24 o 
  -1   5   2      393.40      313.46     17.75 o 
   0   5   2     3862.28     3847.41    128.75 o 
   1   5   2      416.82      379.68     12.17 o 
   2   5   2     2194.65     2297.21     61.33 o 
   3   5   2       82.06       74.00      7.21 o 
   4   5   2       16.20       16.92      7.39 o 
   5   5   2     1068.39     1104.22     51.33 o 
   6   5   2      148.45      178.73     16.32 o 
  -6   6   2      293.03      251.23     69.83 o 
  -5   6   2      515.03      542.40     33.84 o 
  -4   6   2       86.67      107.56      9.36 o 
  -3   6   2       55.94       48.15      9.91 o 
  -2   6   2     4540.23     4720.98    159.65 o 
  -1   6   2     2941.88     2830.68    115.60 o 
   0   6   2     1525.03     1515.27     53.85 o 
   1   6   2     3157.67     3096.12     80.22 o 
   2   6   2     4745.97     5067.35    206.44 o 
   3   6   2       58.35       61.76      7.85 o 
   4   6   2       95.03      107.64     10.33 o 
   5   6   2      550.68      564.92     29.01 o 
   6   6   2      299.10      330.79     35.59 o 
  -6   7   2       34.09        8.73     47.06 o 
  -5   7   2       33.84       15.35     15.35 o 
  -4   7   2      164.87      175.01     16.34 o 
  -3   7   2     2985.01     3005.00    118.18 o 
  -2   7   2     1651.88     1494.33     56.18 o 
  -1   7   2     3312.43     3146.03    100.98 o 
   0   7   2      657.68      712.85     25.82 o 
   1   7   2     2962.50     2857.75     80.21 o 
   2   7   2     1346.10     1350.50     55.24 o 
   3   7   2     2857.27     2957.14    198.46 o 
   4   7   2      117.27      132.82     11.86 o 
   5   7   2       30.86       15.83     10.66 o 
   6   7   2       42.22       48.85     21.65 o 
  -5   8   2       88.64      126.60     19.73 o 
  -4   8   2      718.89      697.75     37.19 o 
  -3   8   2     1833.24     1789.58     74.02 o 
  -2   8   2      737.87      678.45     29.69 o 
  -1   8   2      215.76      214.11     13.90 o 
   0   8   2      146.74      177.33     10.96 o 
   1   8   2      204.28      199.92     10.34 o 
   2   8   2      646.91      667.40     76.93 o 
   3   8   2     1721.51     1700.81     82.13 o 
   4   8   2      738.69      811.94    127.01 o 
   5   8   2       79.53       66.53     22.16 o 
  -5   9   2      250.47      258.58     25.47 o 
  -4   9   2      423.68      434.35     27.78 o 
  -3   9   2      107.81       89.59     14.83 o 
  -2   9   2      214.93      185.71     21.95 o 
  -1   9   2     1545.11     1490.53     50.57 o 
   0   9   2     3686.77     3747.61    114.86 o 
   1   9   2     1574.09     1456.69     48.50 o 
   2   9   2      158.34      135.16     19.14 o 
   3   9   2      124.25      130.51     16.73 o 
   4   9   2      361.86      369.45     39.67 o 
   5   9   2      253.86      254.75     33.63 o 
  -5  10   2       32.32       50.95     18.16 o 
  -4  10   2      656.61      637.00     30.36 o 
  -3  10   2      263.60      311.37     26.25 o 
  -2  10   2      793.88      678.70     60.72 o 
  -1  10   2     1353.32     1368.70     44.93 o 
   0  10   2       50.87       53.54      9.10 o 
   1  10   2     1187.78     1116.38     70.77 o 
   2  10   2      770.28      669.62     45.33 o 
   3  10   2      243.40      289.89     37.10 o 
   4  10   2      632.13      555.10     56.23 o 
   5  10   2       20.26        8.32     19.49 o 
  -4  11   2      521.09      493.70     29.06 o 
  -3  11   2      382.71      333.90     36.30 o 
  -2  11   2      525.78      477.89     29.62 o 
  -1  11   2       73.26       86.47     11.26 o 
   0  11   2       29.37       44.19      9.27 o 
   1  11   2       86.64       77.62     19.84 o 
   2  11   2      436.76      399.39     71.93 o 
   3  11   2      362.61      315.80     39.95 o 
   4  11   2      514.91      510.51     51.92 o 
  -4  12   2       68.33       79.42     16.62 o 
  -3  12   2      184.82      174.38     26.63 o 
  -2  12   2      168.06      158.84     15.13 o 
  -1  12   2     1090.18     1170.56     50.70 o 
   0  12   2     1198.64     1264.70     55.34 o 
   1  12   2      903.26      942.00     62.54 o 
   2  12   2      163.00      151.93     38.55 o 
   3  12   2      186.45      235.90     37.26 o 
   4  12   2       52.37       45.10     27.64 o 
  -3  13   2      193.26      154.98     28.35 o 
  -2  13   2       19.60       29.10     11.90 o 
  -1  13   2       24.74       23.80     10.82 o 
   0  13   2     1243.26     1279.31     71.62 o 
   1  13   2       46.10       40.44     20.48 o 
   2  13   2       13.32        3.12     20.64 o 
   3  13   2      183.11      167.47     38.33 o 
  -3  14   2      195.40      178.35     19.16 o 
  -2  14   2      271.60      252.45     18.43 o 
  -1  14   2       86.60       90.54     13.51 o 
   0  14   2      231.68      240.40     26.76 o 
   1  14   2       84.01       72.87     21.99 o 
   2  14   2      243.74      220.18     49.52 o 
   3  14   2      187.28      178.21     39.78 o 
  -2  15   2       68.36       51.05     13.83 o 
  -1  15   2      301.16      306.39     23.50 o 
   0  15   2      233.00      252.69     30.02 o 
   1  15   2      283.55      256.16     30.10 o 
   2  15   2       62.04       79.87     25.63 o 
   1   0   3     7319.96     7484.30    259.28 o 
   2   0   3     1323.67     1142.38     36.77 o 
   3   0   3      385.36      352.05     12.41 o 
   4   0   3     2682.20     2551.38    100.53 o 
   5   0   3      812.21      760.08     49.18 o 
   6   0   3      112.54      119.34     18.99 o 
  -6   1   3      541.15      525.15     40.13 o 
  -5   1   3      225.93      197.09     20.80 o 
  -4   1   3      116.45      110.15      8.22 o 
  -3   1   3     1679.62     1816.17     61.47 o 
  -2   1   3    13586.13    13695.85    426.11 o 
  -1   1   3       38.47       62.11     16.23 o 
   0   1   3     6862.09     7358.34    242.84 o 
   1   1   3       88.90       93.83      3.99 o 
   2   1   3    14156.72    14272.53    425.58 o 
   3   1   3     1942.82     1977.70     54.69 o 
   4   1   3       71.61       68.25     12.71 o 
   5   1   3      223.24      236.22     22.73 o 
   6   1   3      543.67      537.01     40.12 o 
  -6   2   3      103.61       82.51     17.47 o 
  -5   2   3      573.38      497.29     38.01 o 
  -4   2   3      431.76      404.92     18.43 o 
  -3   2   3     3462.95     3696.62    111.88 o 
  -2   2   3     1331.32     1455.80     44.99 o 
  -1   2   3    10523.16    10338.80    446.70 o 
   0   2   3     4343.22     4863.86    134.01 o 
   1   2   3    10709.70    11023.71    320.94 o 
   2   2   3     1156.08     1324.96     43.40 o 
   3   2   3     3195.25     3335.84    134.02 o 
   4   2   3      427.33      394.85     28.76 o 
   5   2   3      604.40      568.84     38.19 o 
   6   2   3      110.34      122.15     19.21 o 
  -6   3   3      131.13      151.41     59.70 o 
  -5   3   3      985.96      916.21     73.27 o 
  -4   3   3      166.94      168.92     11.65 o 
  -3   3   3     3572.46     3525.22    114.24 o 
  -2   3   3     1621.22     1565.97     42.27 o 
  -1   3   3     2274.26     2420.56    167.07 o 
   0   3   3      709.66      766.23     23.05 o 
   1   3   3     2969.56     3127.78     80.78 o 
   2   3   3     1453.21     1444.85     47.06 o 
   3   3   3     3743.88     3709.43    188.68 o 
   4   3   3      156.52      137.19     32.34 o 
   5   3   3      977.19      961.43     57.95 o 
   6   3   3      133.22      149.04     21.71 o 
  -6   4   3       12.28        4.14     46.78 o 
  -5   4   3      401.93      428.14     38.92 o 
  -4   4   3     2077.52     2053.68     83.91 o 
  -3   4   3      558.28      542.49     18.86 o 
  -2   4   3      462.92      447.62     20.18 o 
  -1   4   3     9314.09     9720.04    299.00 o 
   0   4   3     6219.11     6237.62    174.11 o 
   1   4   3     8835.19     9783.86    268.41 o 
   2   4   3      569.87      570.93     17.95 o 
   3   4   3      629.53      640.63     35.63 o 
   4   4   3     2096.16     2089.84    112.10 o 
   5   4   3      339.51      307.90     28.49 o 
   6   4   3       14.18       20.93     16.56 o 
  -6   5   3      190.71      165.62     64.51 o 
  -5   5   3      225.21      244.31     22.51 o 
  -4   5   3       28.78       31.56      9.06 o 
  -3   5   3     2412.65     2336.96     74.55 o 
  -2   5   3     2041.92     2087.66     61.47 o 
  -1   5   3     2868.88     2941.27     98.77 o 
   0   5   3     4393.08     4410.47    130.51 o 
   1   5   3     3016.23     3290.08     93.31 o 
   2   5   3     2072.17     2088.23     65.32 o 
   3   5   3     2390.81     2312.01     88.82 o 
   4   5   3        4.63        8.11      9.76 o 
   5   5   3      219.56      257.21     28.54 o 
   6   5   3      175.76      178.09     16.16 o 
  -6   6   3       68.64       66.47     55.34 o 
  -5   6   3       25.93       63.29     16.76 o 
  -4   6   3     2576.58     2552.03     86.95 o 
  -3   6   3        8.05        9.37      8.72 o 
  -2   6   3     1103.34     1045.61     34.78 o 
  -1   6   3      880.83      849.36     26.72 o 
   0   6   3     7597.96     7694.45    226.80 o 
   1   6   3      751.36      763.06     26.62 o 
   2   6   3     1154.38     1158.02     48.18 o 
   3   6   3        5.53        3.46      6.50 o 
   4   6   3     2640.87     2668.03    111.15 o 
   5   6   3       26.01       26.59     10.07 o 
   6   6   3       76.06       97.86     14.43 o 
  -6   7   3       91.40       78.17     49.57 o 
  -5   7   3      250.78      262.50     24.11 o 
  -4   7   3       82.73       80.14     11.84 o 
  -3   7   3      763.21      681.67     29.17 o 
  -2   7   3     1134.01      996.11     35.05 o 
  -1   7   3     1414.63     1412.60     56.31 o 
   0   7   3     4396.30     4542.41    136.54 o 
   1   7   3     1515.65     1466.49     46.26 o 
   2   7   3     1119.02      952.20     71.28 o 
   3   7   3      756.49      723.74     54.16 o 
   4   7   3       81.47       61.18     10.65 o 
   5   7   3      257.96      248.29     18.98 o 
   6   7   3       85.48      112.27     21.74 o 
  -5   8   3      240.03      250.46     24.38 o 
  -4   8   3     1065.40     1087.54     42.74 o 
  -3   8   3      256.04      253.84     16.97 o 
  -2   8   3     1075.49      986.51     45.77 o 
  -1   8   3     1382.83     1472.62     58.02 o 
   0   8   3     2142.61     2111.45     66.90 o 
   1   8   3     1447.00     1418.52     71.61 o 
   2   8   3     1163.31     1083.60     55.58 o 
   3   8   3      319.95      332.75     30.66 o 
   4   8   3     1099.02     1080.50     80.57 o 
   5   8   3      226.53      218.44     30.16 o 
  -5   9   3      172.14      207.52     22.93 o 
  -4   9   3        4.20       12.71     11.18 o 
  -3   9   3     1151.48     1121.19     42.83 o 
  -2   9   3      676.83      643.84     31.06 o 
  -1   9   3      683.77      651.08     26.44 o 
   0   9   3      401.76      362.08     17.51 o 
   1   9   3      713.02      718.52     32.15 o 
   2   9   3      634.19      549.64     38.45 o 
   3   9   3     1109.79     1093.81     83.26 o 
   4   9   3        5.27       17.07     18.86 o 
   5   9   3      190.33      200.76     30.89 o 
  -5  10   3      160.85      182.45     23.11 o 
  -4  10   3       53.29       59.53     13.72 o 
  -3  10   3      385.19      359.32     20.63 o 
  -2  10   3      134.18      114.14     22.17 o 
  -1  10   3     2498.82     2551.69    118.90 o 
   0  10   3      486.70      463.67     20.82 o 
   1  10   3     2660.73     2608.56    168.70 o 
   2  10   3       98.34       87.04     19.13 o 
   3  10   3      413.43      404.42     40.79 o 
   4  10   3       67.88       65.74     24.00 o 
   5  10   3      157.55      170.93     31.50 o 
  -4  11   3        6.31       19.39     13.56 o 
  -3  11   3      510.08      533.25     28.80 o 
  -2  11   3      626.43      613.30     27.81 o 
  -1  11   3      342.09      334.31     17.93 o 
   0  11   3      413.82      450.32     21.23 o 
   1  11   3      382.68      342.83     31.85 o 
   2  11   3      772.05      693.25     92.91 o 
   3  11   3      559.07      537.53     53.15 o 
   4  11   3       18.20        9.06     22.33 o 
  -4  12   3      115.48      125.37     21.96 o 
  -3  12   3      151.31      125.22     16.41 o 
  -2  12   3      278.93      281.78     18.07 o 
  -1  12   3      305.59      320.35     17.97 o 
   0  12   3      107.94      124.09     12.38 o 
   1  12   3      252.87      293.41     30.39 o 
   2  12   3      283.23      221.67     36.01 o 
   3  12   3      160.41      147.27     33.12 o 
   4  12   3      142.71      184.59     37.04 o 
  -3  13   3        7.13        9.91     14.94 o 
  -2  13   3      749.29      684.48     30.21 o 
  -1  13   3       27.98       26.39     11.16 o 
   0  13   3      743.22      772.99     48.99 o 
   1  13   3       16.11       28.36     20.13 o 
   2  13   3      768.09      679.93     85.55 o 
   3  13   3       11.77       13.76     30.10 o 
  -3  14   3       13.20        5.58     13.70 o 
  -2  14   3      178.85      186.56     16.58 o 
  -1  14   3      176.54      185.98     21.40 o 
   0  14   3      247.75      246.54     27.10 o 
   1  14   3      226.06      237.86     47.78 o 
   2  14   3      181.54      155.24     28.64 o 
   3  14   3       18.59       18.41     32.62 o 
  -2  15   3      120.83      133.44     19.63 o 
  -1  15   3      150.70      134.28     18.75 o 
   0  15   3        2.50       -2.95     18.76 o 
   1  15   3      132.34      114.91     24.65 o 
   2  15   3      117.21      128.69     43.48 o 
   0   0   4    28952.19    26655.56   1439.93 o 
   1   0   4    16048.04    15752.36    540.59 o 
   2   0   4     1804.68     1859.71     58.10 o 
   3   0   4     2873.12     3166.35     89.78 o 
   4   0   4     1493.08     1396.15     57.49 o 
   5   0   4      547.40      549.53     39.49 o 
   6   0   4       36.31       38.25     15.48 o 
  -6   1   4      172.12      156.65     22.04 o 
  -5   1   4      768.00      730.51     70.56 o 
  -4   1   4      966.63      932.99     32.70 o 
  -3   1   4     4024.62     4099.36    127.95 o 
  -2   1   4     1662.31     1692.44     57.72 o 
  -1   1   4      492.75      512.60     18.38 o 
   0   1   4     1675.87     1837.27     49.60 o 
   1   1   4      565.95      574.61     18.07 o 
   2   1   4     1884.66     1930.04     51.66 o 
   3   1   4     4004.02     4074.99    114.69 o 
   4   1   4      921.54      859.81     54.21 o 
   5   1   4      758.40      738.74     48.25 o 
   6   1   4      181.99      181.47     22.16 o 
  -6   2   4       55.85       40.38     15.81 o 
  -5   2   4        0.59       -9.78     11.36 o 
  -4   2   4     1055.85     1045.14     43.44 o 
  -3   2   4     3829.88     3809.67    118.49 o 
  -2   2   4     9596.66     9689.07    296.55 o 
  -1   2   4     3794.55     3711.90    142.56 o 
   0   2   4      757.55      838.56     24.09 o 
   1   2   4     3315.64     3615.19    110.92 o 
   2   2   4     9395.11     9730.67    295.37 o 
   3   2   4     3788.56     3704.80    142.57 o 
   4   2   4     1061.91     1048.77     61.51 o 
   5   2   4        0.61        7.76     12.01 o 
   6   2   4       50.50       60.38     18.49 o 
  -6   3   4       99.85      111.83     19.79 o 
  -5   3   4      295.43      303.88     37.01 o 
  -4   3   4     1063.37     1028.24     45.21 o 
  -3   3   4     1128.60     1092.82     38.19 o 
  -2   3   4     3078.78     3146.74     89.78 o 
  -1   3   4    11040.32    11292.10    420.45 o 
   0   3   4    15186.41    15850.70    436.14 o 
   1   3   4    11844.94    12696.32    319.98 o 
   2   3   4     3444.50     3552.84    102.32 o 
   3   3   4     1135.01     1110.22     44.31 o 
   4   3   4     1134.93     1117.78     62.44 o 
   5   3   4      333.87      335.09     42.94 o 
   6   3   4       96.61       89.76     18.95 o 
  -6   4   4      502.02      565.79     56.46 o 
  -5   4   4      315.34      335.74     44.23 o 
  -4   4   4     2321.21     2392.79     91.37 o 
  -3   4   4      711.57      709.93     22.45 o 
  -2   4   4      373.84      386.84     15.34 o 
  -1   4   4       74.32       68.21      7.81 o 
   0   4   4        9.87       17.00      4.04 o 
   2   4   4      399.04      398.77     12.08 o 
   3   4   4      720.59      698.38     42.14 o 
   4   4   4     2361.18     2350.07    128.11 o 
   5   4   4      352.72      396.27     30.59 o 
   6   4   4      521.71      569.99     48.57 o 
  -6   5   4      304.53      401.40     37.77 o 
  -5   5   4       40.77       57.00     15.15 o 
  -4   5   4      173.23      155.55     17.46 o 
  -3   5   4     2820.25     2701.28     89.29 o 
  -2   5   4     5116.90     5156.65    159.08 o 
  -1   5   4     5546.43     5893.82    182.40 o 
   0   5   4       76.76      106.53      6.27 o 
   1   5   4     5385.45     5798.72    172.91 o 
   2   5   4     4963.89     5036.85    155.66 o 
   3   5   4     2831.29     2813.91    104.48 o 
   4   5   4      178.56      177.14     13.53 o 
   5   5   4       38.07       37.32     15.89 o 
   6   5   4      298.59      340.95     24.11 o 
  -6   6   4       16.65       23.67     51.25 o 
  -5   6   4      220.56      236.75     22.08 o 
  -4   6   4       62.90       67.44     10.85 o 
  -3   6   4     1007.29      975.79     36.37 o 
  -2   6   4     3762.60     3762.48    111.34 o 
  -1   6   4     3620.66     3611.99    108.38 o 
   0   6   4     5740.30     6100.29    181.45 o 
   1   6   4     3880.26     3968.31    113.69 o 
   2   6   4     3641.65     3851.47    160.39 o 
   3   6   4      965.72      928.54     43.59 o 
   4   6   4       61.48       63.91     10.35 o 
   5   6   4      217.58      205.72     16.83 o 
   6   6   4        9.98       10.49     12.08 o 
  -5   7   4     1190.09     1219.15     56.69 o 
  -4   7   4      391.25      380.81     21.28 o 
  -3   7   4      247.59      262.39     20.13 o 
  -2   7   4       94.56       98.56      9.23 o 
  -1   7   4      691.89      681.39     23.74 o 
   0   7   4     1168.48     1099.45     36.98 o 
   1   7   4      681.50      650.15     23.67 o 
   2   7   4      132.49      121.14     16.45 o 
   3   7   4      240.89      235.34     26.13 o 
   4   7   4      373.79      381.92     22.38 o 
   5   7   4     1244.82     1247.58     61.55 o 
  -5   8   4      211.15      252.68     23.67 o 
  -4   8   4      218.75      190.94     20.64 o 
  -3   8   4      757.50      701.56     30.62 o 
  -2   8   4     2599.48     2510.68     96.84 o 
  -1   8   4     2969.48     3052.76    123.75 o 
   0   8   4     2759.30     2800.95     86.86 o 
   1   8   4     2758.59     2615.59    107.35 o 
   2   8   4     2586.44     2550.93    169.26 o 
   3   8   4      770.75      747.52     57.07 o 
   4   8   4      219.24      239.92     28.03 o 
   5   8   4      192.83      192.53     29.32 o 
  -5   9   4        8.85        4.12     15.08 o 
  -4   9   4      172.42      184.97     16.67 o 
  -3   9   4      285.26      297.59     20.81 o 
  -2   9   4      957.01      870.39     47.60 o 
  -1   9   4     1053.42     1071.12     37.51 o 
   0   9   4      214.60      193.34     12.49 o 
   1   9   4     1143.21     1039.38     50.22 o 
   2   9   4      955.70      902.78     53.71 o 
   3   9   4      218.06      229.68     29.49 o 
   4   9   4      187.43      177.26     26.24 o 
   5   9   4        5.28      -17.68     19.58 o 
  -5  10   4      141.29      178.22     22.57 o 
  -4  10   4      889.04      872.04     37.78 o 
  -3  10   4      546.36      489.93     26.72 o 
  -2  10   4       20.29       18.66     11.45 o 
  -1  10   4      558.19      563.24     26.38 o 
   0  10   4      492.42      497.33     23.18 o 
   1  10   4      557.27      478.18     27.44 o 
   2  10   4       19.44       25.56     15.74 o 
   3  10   4      542.60      463.68     46.05 o 
   4  10   4      899.55      910.68     72.63 o 
   5  10   4      139.27       98.92     28.37 o 
  -4  11   4      126.65      128.88     21.58 o 
  -3  11   4      214.93      188.43     17.53 o 
  -2  11   4      411.82      387.56     20.63 o 
  -1  11   4     1054.95     1063.39     71.67 o 
   0  11   4     2727.07     2851.95     96.44 o 
   1  11   4     1038.14      961.64     61.84 o 
   2  11   4      357.02      331.31     32.67 o 
   3  11   4      195.08      193.37     33.52 o 
   4  11   4      109.63      172.45     30.66 o 
  -4  12   4       62.11       61.36     19.91 o 
  -3  12   4      308.34      289.97     21.72 o 
  -2  12   4       41.86       45.89     11.49 o 
  -1  12   4       14.81       20.49     10.08 o 
   0  12   4       33.15       27.67      9.96 o 
   1  12   4        6.85       12.73     17.80 o 
   2  12   4       45.23       43.64     21.65 o 
   3  12   4      319.54      364.31     45.38 o 
   4  12   4       49.60       76.32     31.73 o 
  -3  13   4      394.27      353.19     23.88 o 
  -2  13   4      154.75      180.01     16.04 o 
  -1  13   4       45.42       66.36     12.25 o 
   0  13   4      150.23      166.90     17.80 o 
   1  13   4       47.66       49.41     29.82 o 
   2  13   4      158.78      160.68     50.36 o 
   3  13   4      408.14      346.18     49.52 o 
  -2  14   4       51.30       55.05     13.53 o 
  -1  14   4      471.78      499.41     25.38 o 
   0  14   4      282.51      299.34     30.11 o 
   1  14   4      452.55      480.24     56.82 o 
   2  14   4       50.95       69.70     26.28 o 
  -1  15   4       17.09       28.67     15.36 o 
   0  15   4       28.52       16.41     20.43 o 
   1  15   4       26.10       44.36     22.88 o 
   1   0   5     5671.62     6068.03    210.25 o 
   2   0   5     3165.30     3331.65    102.79 o 
   3   0   5     4118.53     4158.94    130.35 o 
   4   0   5      787.88      720.36     33.05 o 
   5   0   5       55.52       63.08     15.16 o 
   6   0   5      473.05      452.58     37.12 o 
  -6   1   5       57.33       65.16     17.42 o 
  -5   1   5      492.54      446.60     34.68 o 
  -4   1   5      499.49      457.97     19.09 o 
  -3   1   5     2170.60     2033.14     68.46 o 
  -2   1   5     1216.37     1341.44     41.74 o 
  -1   1   5    13825.25    13857.73    464.39 o 
   0   1   5     4746.33     4893.93    137.95 o 
   1   1   5    13061.09    13219.86    407.80 o 
   2   1   5     1102.00     1255.33     41.13 o 
   3   1   5     2367.32     2253.05     68.28 o 
   4   1   5      473.35      458.78     38.38 o 
   5   1   5      492.18      458.89     34.24 o 
   6   1   5       57.10       66.38     17.01 o 
  -6   2   5      219.05      229.47     25.65 o 
  -5   2   5      352.27      360.81     31.73 o 
  -4   2   5      425.37      407.87     26.60 o 
  -3   2   5     1802.81     1767.70     57.82 o 
  -2   2   5     8153.75     7921.10    240.99 o 
  -1   2   5       15.48       23.52      3.13 o 
   0   2   5    14476.20    15122.02    454.73 o 
   1   2   5       14.43       22.24      3.25 o 
   2   2   5     7845.74     7865.00    239.79 o 
   3   2   5     1768.75     1783.39     69.42 o 
   4   2   5      380.38      407.89     29.58 o 
   5   2   5      349.87      396.41     35.70 o 
   6   2   5      203.20      211.12     24.34 o 
  -6   3   5       12.29       16.40     16.02 o 
  -5   3   5      679.11      676.75     47.18 o 
  -4   3   5     1860.74     1755.69     68.23 o 
  -3   3   5       10.13       17.39      5.51 o 
  -2   3   5     4784.39     4740.67    205.85 o 
  -1   3   5     1747.43     1854.41     76.71 o 
   0   3   5     3269.80     3489.73     97.47 o 
   1   3   5     1797.74     1930.42     50.98 o 
   2   3   5     4921.86     5005.94    148.03 o 
   3   3   5        3.30        8.48      4.79 o 
   4   3   5     1822.59     1722.30     96.55 o 
   5   3   5      684.78      628.92     43.49 o 
   6   3   5       14.77       22.81     20.39 o 
  -6   4   5      350.88      339.19     34.93 o 
  -5   4   5      239.18      257.01     29.23 o 
  -4   4   5       14.62       24.89     10.42 o 
  -3   4   5     1191.63     1198.97     41.56 o 
  -2   4   5     3728.96     3613.22    101.67 o 
  -1   4   5     9420.77     9729.02    270.75 o 
   0   4   5     3736.68     3835.99    107.84 o 
   1   4   5     9023.18     9847.90    298.12 o 
   2   4   5     3609.98     3598.87     96.10 o 
   3   4   5     1190.97     1147.04     66.14 o 
   4   4   5       19.92       30.07     11.13 o 
   5   4   5      244.86      243.53     24.19 o 
   6   4   5      345.33      364.19     35.75 o 
  -6   5   5       82.81       78.00     56.01 o 
  -5   5   5      266.08      278.02     22.35 o 
  -4   5   5     1748.43     1738.77     70.07 o 
  -3   5   5      479.98      483.72     21.28 o 
  -2   5   5     1065.02     1072.31     48.65 o 
  -1   5   5     2896.33     2906.06     82.92 o 
   0   5   5     1867.82     2003.07     67.47 o 
   1   5   5     2789.86     2773.81     85.26 o 
   2   5   5     1081.62     1072.66     34.83 o 
   3   5   5      464.75      448.37     21.73 o 
   4   5   5     1755.70     1770.55     76.45 o 
   5   5   5      237.32      231.98     27.53 o 
   6   5   5       97.48      116.49     14.52 o 
  -6   6   5        3.08       -5.60     48.79 o 
  -5   6   5      527.85      585.93     34.33 o 
  -4   6   5      313.15      307.65     21.93 o 
  -3   6   5     3311.56     3230.29    107.43 o 
  -2   6   5      607.34      608.31     31.67 o 
  -1   6   5     1636.41     1567.49     88.18 o 
   0   6   5     3225.11     3180.68     96.50 o 
   1   6   5     1703.56     1660.61     50.57 o 
   2   6   5      609.12      636.65     29.93 o 
   3   6   5     3311.44     3420.66    140.10 o 
   4   6   5      335.81      299.40     18.72 o 
   5   6   5      522.20      523.41     29.79 o 
   6   6   5        1.03        2.64     11.77 o 
  -5   7   5      252.23      249.37     34.59 o 
  -4   7   5      657.92      724.37     47.19 o 
  -3   7   5      241.05      236.28     15.54 o 
  -2   7   5      373.86      363.26     24.14 o 
  -1   7   5     1568.19     1582.40     51.35 o 
   0   7   5    10996.45    11110.32    328.62 o 
   1   7   5     1626.08     1587.19     50.02 o 
   2   7   5      387.11      398.33     34.24 o 
   3   7   5      225.96      207.81     24.84 o 
   4   7   5      678.76      667.21     34.53 o 
   5   7   5      262.38      254.58     20.81 o 
  -5   8   5       23.65       53.30     17.11 o 
  -4   8   5      254.89      262.30     26.65 o 
  -3   8   5     1994.22     1971.27     67.80 o 
  -2   8   5      290.14      265.70     24.63 o 
  -1   8   5     1387.40     1381.78     81.11 o 
   0   8   5     1013.53      897.54     31.92 o 
   1   8   5     1329.49     1309.77     43.70 o 
   2   8   5      314.17      298.73     30.49 o 
   3   8   5     1988.48     1921.69    134.96 o 
   4   8   5      243.93      244.01     29.43 o 
   5   8   5       26.68       32.17     19.86 o 
  -5   9   5       25.26       25.24     16.60 o 
  -4   9   5      809.79      778.55     40.69 o 
  -3   9   5      689.87      693.67     30.62 o 
  -2   9   5      763.59      709.83     29.27 o 
  -1   9   5     1993.42     2006.22     64.34 o 
   0   9   5      424.65      374.50     18.04 o 
   1   9   5     1985.26     1971.41     76.80 o 
   2   9   5      771.17      671.76     56.51 o 
   3   9   5      782.45      758.77     58.86 o 
   4   9   5      846.35      817.13     64.07 o 
   5   9   5       26.17       28.93     21.71 o 
  -5  10   5       35.30       54.69     17.48 o 
  -4  10   5      121.11       96.77     21.24 o 
  -3  10   5       29.37       32.54     11.98 o 
  -2  10   5      983.11      920.30     35.06 o 
  -1  10   5     1291.91     1346.42     45.69 o 
   0  10   5     1352.98     1349.51     46.08 o 
   1  10   5     1332.08     1296.28     72.99 o 
   2  10   5      923.17      845.65     88.18 o 
   3  10   5       39.06       36.65     20.87 o 
   4  10   5      138.97      123.60     24.73 o 
   5  10   5       33.80       26.13     23.67 o 
  -4  11   5       74.73       73.41     19.11 o 
  -3  11   5       81.55       62.49     14.22 o 
  -2  11   5     1440.03     1315.84     46.91 o 
  -1  11   5      464.38      491.28     22.61 o 
   0  11   5        2.58        3.77      8.75 o 
   1  11   5      440.18      407.51     37.54 o 
   2  11   5     1443.52     1251.25    222.75 o 
   3  11   5       93.65       87.51     26.75 o 
   4  11   5       69.34      103.40     28.70 o 
  -4  12   5        1.02        5.78     31.17 o 
  -3  12   5      294.05      279.14     23.13 o 
  -2  12   5     1250.30     1296.14     46.33 o 
  -1  12   5      136.27      142.88     13.69 o 
   0  12   5       98.95      119.41     15.70 o 
   1  12   5      130.09      109.24     23.00 o 
   2  12   5     1281.37     1045.17    152.25 o 
   3  12   5      320.99      285.75     41.29 o 
   4  12   5        6.86      -23.28     23.28 o 
  -3  13   5       47.97       45.20     14.18 o 
  -2  13   5      108.18      104.53     15.28 o 
  -1  13   5      896.96      930.01     53.45 o 
   0  13   5      122.49      129.89     16.68 o 
   1  13   5      856.96      728.75     55.06 o 
   2  13   5      114.16       86.59     25.65 o 
   3  13   5       26.31       55.67     34.02 o 
  -2  14   5       74.27       69.88     15.09 o 
  -1  14   5      377.41      351.22     23.21 o 
   0  14   5      117.83      144.27     24.25 o 
   1  14   5      384.22      347.05     35.40 o 
   2  14   5       86.60       94.07     29.32 o 
  -1  15   5      129.82      187.21     20.07 o 
   0  15   5      153.31      184.96     27.89 o 
   1  15   5      147.63      102.57     27.00 o 
   0   0   6        5.58        7.67      4.14 o 
   1   0   6      586.20      584.53     22.45 o 
   2   0   6     3517.72     3544.87    123.91 o 
   3   0   6       87.36      100.57      6.72 o 
   4   0   6      944.78      912.26     39.86 o 
   5   0   6       40.15       48.05     26.24 o 
   6   0   6      529.18      519.90     41.13 o 
  -6   1   6        2.21       17.66     15.47 o 
  -5   1   6      493.89      477.57     36.14 o 
  -4   1   6     1384.56     1331.49     56.46 o 
  -3   1   6     1338.01     1236.99     48.54 o 
  -2   1   6     5923.63     5935.16    181.30 o 
  -1   1   6     9452.84     9688.94    329.38 o 
   0   1   6      918.82      929.17     26.99 o 
   1   1   6     9316.16     9331.33    288.97 o 
   2   1   6     5852.82     5877.68    180.89 o 
   3   1   6     1363.16     1309.29     41.81 o 
   4   1   6     1399.49     1397.27     78.04 o 
   5   1   6      475.42      487.46     35.58 o 
   6   1   6        2.59        3.99     15.12 o 
  -6   2   6        1.90       -3.35     14.62 o 
  -5   2   6      893.10      829.45     55.54 o 
  -4   2   6     1466.50     1387.17     55.54 o 
  -3   2   6     1046.68     1010.92     44.13 o 
  -2   2   6      470.74      443.02     18.16 o 
  -1   2   6       57.09       68.07      4.18 o 
   0   2   6    24068.76    23857.74    720.00 o 
   1   2   6       71.35       69.77      5.18 o 
   2   2   6      525.89      539.00     17.37 o 
   3   2   6      992.67      971.69     40.21 o 
   4   2   6     1482.07     1463.56     81.13 o 
   5   2   6      864.27      880.82     54.59 o 
   6   2   6        2.31        6.96     15.22 o 
  -6   3   6      159.63      160.44     28.90 o 
  -5   3   6      154.56      149.37     23.68 o 
  -4   3   6      165.07      164.70     14.16 o 
  -3   3   6     1667.06     1626.37     60.58 o 
  -2   3   6     1354.79     1267.15     53.20 o 
  -1   3   6     2254.02     2499.78     68.82 o 
   0   3   6      552.04      599.69     18.62 o 
   1   3   6     2162.14     2329.99     64.92 o 
   2   3   6     1331.35     1226.44     39.39 o 
   3   3   6     1645.49     1536.99     62.05 o 
   4   3   6      201.87      183.23     18.70 o 
   5   3   6      142.72      128.25     18.63 o 
   6   3   6      163.03      180.28     25.91 o 
  -6   4   6       27.54       39.90     19.44 o 
  -5   4   6       30.41       31.33     17.52 o 
  -4   4   6      609.69      588.69     29.28 o 
  -3   4   6     5337.25     5218.71    164.09 o 
  -2   4   6      192.35      192.90     11.03 o 
  -1   4   6     9539.57    10202.26    287.27 o 
   0   4   6     5100.97     5663.93    158.78 o 
   1   4   6     9611.91    10437.40    316.51 o 
   2   4   6      156.24      147.65      6.61 o 
   3   4   6     5471.95     5291.99    270.66 o 
   4   4   6      601.36      556.72     38.00 o 
   5   4   6       20.13       -0.78     14.88 o 
   6   4   6       27.19       36.43     18.74 o 
  -6   5   6      242.28      249.22     32.85 o 
  -5   5   6       68.74       93.59     18.19 o 
  -4   5   6      857.25      853.28     37.57 o 
  -3   5   6      182.61      164.28     11.80 o 
  -2   5   6       92.89       98.29     12.73 o 
  -1   5   6     4457.25     4860.94    205.27 o 
   0   5   6       12.39       21.04      4.22 o 
   1   5   6     4702.20     5089.42    165.80 o 
   2   5   6      109.36      120.26      6.81 o 
   3   5   6      189.45      166.37     11.36 o 
   4   5   6      757.82      738.85     37.36 o 
   5   5   6       74.54       84.81     11.97 o 
   6   5   6      235.94      255.17     20.46 o 
  -5   6   6      637.11      694.11     37.43 o 
  -4   6   6      165.67      142.13     16.53 o 
  -3   6   6      364.59      340.79     17.58 o 
  -2   6   6     1521.93     1561.03     47.13 o 
  -1   6   6     1746.94     1720.38     63.67 o 
   0   6   6     6873.09     7609.75    225.79 o 
   1   6   6     1710.77     1731.86     53.51 o 
   2   6   6     1439.08     1439.40     75.96 o 
   3   6   6      299.13      290.82     21.65 o 
   4   6   6      156.48      145.74     17.88 o 
   5   6   6      682.65      664.31     34.64 o 
  -5   7   6       21.72       40.45     16.95 o 
  -4   7   6      328.71      350.62     36.72 o 
  -3   7   6       45.97       42.06      9.68 o 
  -2   7   6     7277.88     7502.71    239.12 o 
  -1   7   6      135.51      141.84      9.64 o 
   0   7   6      165.89      211.20     19.30 o 
   1   7   6       98.74      106.20      8.98 o 
   2   7   6     7577.44     7767.66    320.18 o 
   3   7   6       94.27       90.92     17.46 o 
   4   7   6      350.50      370.28     22.27 o 
   5   7   6       25.58       27.03     12.31 o 
  -5   8   6      351.83      380.40     28.30 o 
  -4   8   6      231.31      260.17     21.99 o 
  -3   8   6      214.65      213.74     15.58 o 
  -2   8   6     1201.90     1169.21     52.99 o 
  -1   8   6      145.70      169.46     18.95 o 
   0   8   6      187.36      183.83     14.83 o 
   1   8   6      164.50      164.79     10.43 o 
   2   8   6     1243.56     1163.08     84.66 o 
   3   8   6      182.73      177.15     24.90 o 
   4   8   6      232.04      212.12     28.87 o 
   5   8   6      304.56      318.31     37.88 o 
  -5   9   6      197.80      225.32     23.54 o 
  -4   9   6      264.80      304.03     23.59 o 
  -3   9   6      125.77      136.62     15.68 o 
  -2   9   6      506.58      466.85     23.84 o 
  -1   9   6     3913.43     4111.37    153.05 o 
   0   9   6      164.76      163.51     12.03 o 
   1   9   6     3838.93     3809.87    153.19 o 
   2   9   6      451.43      423.67     41.24 o 
   3   9   6      133.12      117.33     23.16 o 
   4   9   6      305.77      261.07     32.06 o 
   5   9   6      201.91      193.65     30.16 o 
  -4  10   6      157.33      176.23     20.57 o 
  -3  10   6      968.23      940.90     46.99 o 
  -2  10   6       36.85       34.03     11.62 o 
  -1  10   6      709.48      751.55     48.76 o 
   0  10   6      652.15      625.65     25.77 o 
   1  10   6      643.83      579.52     32.01 o 
   2  10   6       49.57       49.35     22.66 o 
   3  10   6     1007.35      938.04     74.58 o 
   4  10   6      115.38      126.68     25.91 o 
  -4  11   6      237.97      229.20     24.25 o 
  -3  11   6      708.49      635.77     32.40 o 
  -2  11   6      161.46      152.07     15.96 o 
  -1  11   6       91.83      109.56     21.77 o 
   0  11   6       37.27       40.74      9.97 o 
   1  11   6       93.99       86.54     21.74 o 
   2  11   6      117.88      117.33     28.37 o 
   3  11   6      717.89      694.59     60.20 o 
   4  11   6      201.40      181.17     33.35 o 
  -3  12   6      148.88      180.04     18.34 o 
  -2  12   6      155.68      143.71     16.36 o 
  -1  12   6       67.72       99.13     15.63 o 
   0  12   6     2508.02     2642.66    101.39 o 
   1  12   6       89.69       70.06     22.64 o 
   2  12   6      142.06      179.78     35.87 o 
   3  12   6      161.76      182.68     35.14 o 
  -3  13   6      143.42      121.42     23.41 o 
  -2  13   6       89.62      108.65     15.72 o 
  -1  13   6      254.11      251.11     17.21 o 
   0  13   6      135.73      143.88     17.65 o 
   1  13   6      267.37      271.19     31.75 o 
   2  13   6       72.30      107.32     36.03 o 
   3  13   6      125.84       97.92     35.98 o 
  -2  14   6      175.93      171.47     18.59 o 
  -1  14   6      115.64      134.09     14.98 o 
   0  14   6       38.29       26.75     19.44 o 
   1  14   6      109.29      148.26     26.30 o 
   2  14   6      190.59      212.12     41.13 o 
  -1  15   6      254.32      306.22     24.49 o 
   0  15   6       46.74       29.90     20.89 o 
   1  15   6      249.77      281.33     44.26 o 
   1   0   7     7986.21     8142.67    248.98 o 
   2   0   7      992.54     1066.64     39.84 o 
   3   0   7     5543.78     5437.50    168.56 o 
   4   0   7     1132.99     1102.12     46.72 o 
   5   0   7       15.65       28.48     13.99 o 
   6   0   7      383.27      376.01     33.43 o 
  -6   1   7      357.01      375.67     35.49 o 
  -5   1   7       62.08       51.81     16.81 o 
  -4   1   7      459.45      443.85     23.72 o 
  -3   1   7     1160.02     1137.05     58.67 o 
  -2   1   7     1633.35     1574.17     58.62 o 
  -1   1   7     2164.91     2109.91     67.33 o 
   0   1   7      238.45      187.84      6.76 o 
   1   1   7     2287.02     2199.90     67.23 o 
   2   1   7     1603.66     1610.10     51.00 o 
   3   1   7     1177.21     1161.40     37.83 o 
   4   1   7      417.09      429.76     38.08 o 
   5   1   7       90.51      119.67     17.85 o 
   6   1   7      402.07      400.12     34.81 o 
  -6   2   7       77.82      107.20     19.18 o 
  -5   2   7      847.86      890.11     57.13 o 
  -4   2   7      315.22      293.24     17.85 o 
  -3   2   7      673.99      675.16     28.61 o 
  -2   2   7     4042.19     4080.53    127.32 o 
  -1   2   7      688.74      761.08     25.08 o 
   0   2   7     8671.67     9077.83    299.25 o 
   1   2   7      949.59      972.07     33.85 o 
   2   2   7     4081.36     4108.29    126.56 o 
   3   2   7      665.01      674.38     29.37 o 
   4   2   7      325.80      274.86     24.27 o 
   5   2   7      838.86      814.71     54.22 o 
   6   2   7       67.39       64.82     18.79 o 
  -6   3   7        8.14       12.11     17.11 o 
  -5   3   7      826.90      801.54     51.41 o 
  -4   3   7     1015.70      982.47     42.68 o 
  -3   3   7      576.87      554.57     24.87 o 
  -2   3   7     6524.71     6623.65    202.95 o 
  -1   3   7      613.70      653.26     27.36 o 
   0   3   7      392.64      365.57     14.41 o 
   1   3   7      742.62      724.80     20.15 o 
   2   3   7     6595.80     6528.37    201.40 o 
   3   3   7      529.01      523.77     24.35 o 
   4   3   7     1092.17     1072.33     60.78 o 
   5   3   7      812.18      757.74     50.48 o 
   6   3   7        7.31       11.47     16.45 o 
  -6   4   7      126.07      127.59     25.21 o 
  -5   4   7      407.26      423.84     65.60 o 
  -4   4   7      536.88      520.67     25.78 o 
  -3   4   7      409.44      378.45     20.93 o 
  -2   4   7      998.77      995.19     36.51 o 
  -1   4   7     2773.92     2932.74     86.30 o 
   0   4   7        1.72        7.12      3.33 o 
   1   4   7     2489.02     2595.98     93.41 o 
   2   4   7     1116.42     1102.97     29.92 o 
   3   4   7      426.19      401.03     28.05 o 
   4   4   7      467.56      444.62     34.05 o 
   5   4   7      427.70      402.75     36.98 o 
   6   4   7      136.43      158.18     26.07 o 
  -6   5   7      156.19      153.25     33.18 o 
  -5   5   7      315.55      349.68     23.73 o 
  -4   5   7      925.91      903.45     43.84 o 
  -3   5   7      620.16      627.13     32.80 o 
  -2   5   7      105.01       95.29     14.55 o 
  -1   5   7     6504.54     7031.79    208.61 o 
   0   5   7      751.68      800.74     25.35 o 
   1   5   7     6594.70     6966.77    232.45 o 
   2   5   7       80.62       85.88      6.35 o 
   3   5   7      589.52      565.75     26.26 o 
   4   5   7      861.40      816.27     40.48 o 
   5   5   7      309.98      303.03     21.40 o 
   6   5   7      159.20      168.07     17.45 o 
  -5   6   7      186.37      182.34     20.29 o 
  -4   6   7      925.53      917.21     42.19 o 
  -3   6   7     1627.00     1665.38     66.17 o 
  -2   6   7      532.11      540.24     21.23 o 
  -1   6   7      524.28      545.30     22.48 o 
   0   6   7     2605.13     2746.81     83.53 o 
   1   6   7      540.48      543.68     21.44 o 
   2   6   7      429.06      411.77     21.08 o 
   3   6   7     1678.33     1716.23    135.01 o 
   4   6   7      931.17      904.87     43.21 o 
   5   6   7      191.69      205.26     17.09 o 
  -5   7   7        7.45       10.11     15.21 o 
  -4   7   7      478.13      429.29     27.47 o 
  -3   7   7      958.61      926.00     41.55 o 
  -2   7   7      177.64      187.68     13.32 o 
  -1   7   7      150.20      153.18     17.49 o 
   0   7   7     2864.29     2926.75     89.83 o 
   1   7   7      161.73      158.67      9.13 o 
   2   7   7      196.37      209.43     15.02 o 
   3   7   7      937.75      915.21     67.98 o 
   4   7   7      486.66      466.26     26.11 o 
   5   7   7        7.89       19.18     11.87 o 
  -5   8   7       38.16       57.61     17.90 o 
  -4   8   7      647.62      692.99     50.52 o 
  -3   8   7     1064.74     1047.16     74.33 o 
  -2   8   7      388.14      370.88     19.23 o 
  -1   8   7      466.93      446.24     22.23 o 
   0   8   7     3601.68     3536.60    108.49 o 
   1   8   7      426.12      420.69     17.91 o 
   2   8   7      370.67      358.32     35.47 o 
   3   8   7      954.16      948.39     75.65 o 
   4   8   7      600.15      558.91     52.20 o 
   5   8   7       43.38       14.04     18.91 o 
  -5   9   7        8.03       25.83     16.73 o 
  -4   9   7      258.26      301.28     33.68 o 
  -3   9   7      779.08      745.67     31.20 o 
  -2   9   7       72.65       97.03     11.79 o 
  -1   9   7      858.06      866.14     32.97 o 
   0   9   7       27.23       39.46     17.00 o 
   1   9   7      941.34      907.76     55.72 o 
   2   9   7       91.64       82.98     20.59 o 
   3   9   7      709.19      602.55     57.13 o 
   4   9   7      252.71      267.84     33.91 o 
   5   9   7       14.75       29.32     22.55 o 
  -4  10   7       11.55       15.08     14.85 o 
  -3  10   7      217.07      224.73     17.23 o 
  -2  10   7      721.48      747.95     33.77 o 
  -1  10   7      521.64      545.20     40.24 o 
   0  10   7      223.57      214.68     14.30 o 
   1  10   7      554.44      514.47     28.76 o 
   2  10   7      684.19      677.86     59.93 o 
   3  10   7      216.63      207.42     30.83 o 
   4  10   7       15.70       24.84     21.60 o 
  -4  11   7       69.26       69.24     27.58 o 
  -3  11   7       47.59       70.87     13.87 o 
  -2  11   7     1182.40     1243.79     65.74 o 
  -1  11   7      386.46      389.14     32.06 o 
   0  11   7        0.54        3.23     12.70 o 
   1  11   7      374.12      354.06     43.53 o 
   2  11   7     1178.54     1198.22     95.40 o 
   3  11   7       45.78       56.85     24.23 o 
   4  11   7       63.88       81.24     26.97 o 
  -3  12   7       23.06       40.00     16.21 o 
  -2  12   7      405.42      410.36     40.66 o 
  -1  12   7       82.90       95.56     13.07 o 
   0  12   7      105.23      112.85     17.86 o 
   1  12   7      112.04       96.66     23.52 o 
   2  12   7      432.12      537.70     54.89 o 
   3  12   7       36.89       47.34     29.65 o 
  -3  13   7       39.40       48.45     15.65 o 
  -2  13   7      223.96      239.95     21.01 o 
  -1  13   7      427.32      462.76     27.31 o 
   0  13   7       12.37       19.53     14.00 o 
   1  13   7      383.21      424.51     56.26 o 
   2  13   7      218.51      320.55     44.82 o 
   3  13   7       51.23       42.47     32.28 o 
  -2  14   7       10.27       11.81     13.63 o 
  -1  14   7      239.30      255.09     20.83 o 
   0  14   7       35.11       33.08     19.61 o 
   1  14   7      239.74      269.58     59.90 o 
   2  14   7       12.80        9.29     32.00 o 
   0   0   8     1957.39     1923.51     74.58 o 
   1   0   8    19236.89    19116.22    583.01 o 
   2   0   8      237.29      234.24     12.30 o 
   3   0   8      541.72      542.02     20.39 o 
   4   0   8        1.92        9.08      7.79 o 
   5   0   8      426.12      413.67     39.47 o 
   6   0   8        3.51       10.52     16.51 o 
  -6   1   8       46.45       22.76     16.44 o 
  -5   1   8      276.68      293.28     28.03 o 
  -4   1   8     1274.53     1253.05     52.03 o 
  -3   1   8      902.00      823.67     33.43 o 
  -2   1   8      540.45      547.63     24.29 o 
  -1   1   8      207.35      218.65      8.13 o 
   0   1   8      360.37      296.37      9.86 o 
   1   1   8      143.33      147.80      7.88 o 
   2   1   8      648.41      626.31     21.00 o 
   3   1   8      886.94      831.92     28.56 o 
   4   1   8     1253.26     1156.51     55.70 o 
   5   1   8      285.23      270.33     38.91 o 
   6   1   8       59.65       56.51     18.80 o 
  -6   2   8       73.38       70.94     26.91 o 
  -5   2   8      171.96      168.36     22.81 o 
  -4   2   8      391.46      372.72     21.12 o 
  -3   2   8     2047.45     1996.99     72.24 o 
  -2   2   8     4587.02     4654.90    163.12 o 
   0   2   8      226.59      271.14     11.58 o 
   1   2   8      177.38      186.87      9.63 o 
   2   2   8     4634.13     4617.52    142.29 o 
   3   2   8     1967.36     1888.28     76.00 o 
   4   2   8      427.75      414.59     30.42 o 
   5   2   8      152.24      164.20     22.55 o 
   6   2   8       61.67       61.79     18.57 o 
  -6   3   8       57.85       48.86     20.79 o 
  -5   3   8       57.59       62.62     13.59 o 
  -4   3   8      568.65      575.97     28.63 o 
  -3   3   8      813.67      785.59     42.91 o 
  -2   3   8     1778.01     1800.13     67.57 o 
  -1   3   8     1034.24     1013.86     30.71 o 
   0   3   8    16041.86    16349.54    539.20 o 
   1   3   8      875.26      816.32     25.28 o 
   2   3   8     1875.21     1837.44     57.82 o 
   3   3   8      699.02      675.45     31.15 o 
   4   3   8      560.30      612.13     40.26 o 
   5   3   8       52.93       55.15     15.13 o 
   6   3   8       54.53       45.88     20.87 o 
  -6   4   8      276.47      306.75     52.06 o 
  -5   4   8      216.95      211.77     26.55 o 
  -4   4   8      819.44      863.39     37.93 o 
  -3   4   8      461.40      468.09     23.93 o 
  -2   4   8      691.73      729.44     26.42 o 
  -1   4   8       45.28       48.39      5.33 o 
   0   4   8       36.35       37.66      4.67 o 
   1   4   8       31.16       54.96     11.85 o 
   2   4   8      653.24      686.22     20.85 o 
   3   4   8      495.05      508.01     23.43 o 
   4   4   8      827.49      838.87     51.96 o 
   5   4   8      210.40      225.99     26.52 o 
   6   4   8      282.62      331.69     37.66 o 
  -5   5   8       43.58       52.33     14.60 o 
  -4   5   8      174.43      150.03     15.19 o 
  -3   5   8     2396.21     2498.35     92.03 o 
  -2   5   8     1237.29     1318.02     42.99 o 
  -1   5   8     4042.11     4438.81    132.06 o 
   0   5   8      844.58      843.07     27.78 o 
   1   5   8     4095.23     4323.96    146.63 o 
   2   5   8     1135.18     1142.87     43.00 o 
   3   5   8     2415.63     2441.77     94.28 o 
   4   5   8      152.16      127.65     13.26 o 
   5   5   8       44.35       56.09     11.36 o 
  -5   6   8      122.77      110.67     17.75 o 
  -4   6   8       38.37       38.02     12.52 o 
  -3   6   8      369.90      333.22     42.40 o 
  -2   6   8     2387.63     2478.65     77.27 o 
  -1   6   8     1522.78     1632.08     72.85 o 
   0   6   8      120.13      122.85      8.07 o 
   1   6   8     1424.58     1493.02     54.33 o 
   2   6   8     2198.69     2177.35     89.91 o 
   3   6   8      378.70      326.75     20.57 o 
   4   6   8       36.32       33.10     10.46 o 
   5   6   8      121.67      131.27     14.39 o 
  -5   7   8      753.46      815.68     41.68 o 
  -4   7   8      304.88      312.29     22.24 o 
  -3   7   8       18.73       25.95     10.78 o 
  -2   7   8       51.48       62.75      9.74 o 
  -1   7   8      384.36      431.26     26.79 o 
   0   7   8      381.58      363.93     16.26 o 
   1   7   8      404.19      406.98     23.29 o 
   2   7   8       53.33       46.87      9.19 o 
   3   7   8       32.29       42.52     15.95 o 
   4   7   8      289.49      299.15     20.64 o 
   5   7   8      715.26      782.56     41.51 o 
  -5   8   8      139.71      160.26     20.82 o 
  -4   8   8      114.52      127.40     17.54 o 
  -3   8   8      124.03      125.31     15.33 o 
  -2   8   8     2044.49     2181.02     78.42 o 
  -1   8   8     1716.16     1861.62     58.77 o 
   0   8   8      337.94      327.83     16.28 o 
   1   8   8     1694.96     1688.94     78.73 o 
   2   8   8     2022.89     2128.82    147.94 o 
   3   8   8       90.77       68.88     18.46 o 
   4   8   8      108.36       78.33     20.31 o 
   5   8   8      150.35      117.22     26.97 o 
  -4   9   8      151.47      174.81     20.10 o 
  -3   9   8      344.09      388.23     26.19 o 
  -2   9   8      352.75      347.30     28.53 o 
  -1   9   8      759.71      746.43     38.85 o 
   0   9   8       43.12       40.57      8.67 o 
   1   9   8      735.54      699.90     33.63 o 
   2   9   8      362.70      320.55     35.59 o 
   3   9   8      322.61      375.05     39.56 o 
   4   9   8      149.38      159.35     27.70 o 
  -4  10   8      315.36      363.20     27.20 o 
  -3  10   8      450.07      458.27     50.84 o 
  -2  10   8       44.74       47.65     12.39 o 
  -1  10   8      346.05      374.90     24.13 o 
   0  10   8      571.47      537.38     23.62 o 
   1  10   8      382.12      365.04     23.38 o 
   2  10   8       46.95       50.69     22.10 o 
   3  10   8      458.56      400.73     42.69 o 
   4  10   8      319.22      340.19     40.40 o 
  -4  11   8      214.36      214.85     25.16 o 
  -3  11   8      120.10      112.39     33.43 o 
  -2  11   8      159.46      152.16     16.26 o 
  -1  11   8       61.48       52.70     15.48 o 
   0  11   8     1767.24     1768.58     59.40 o 
   1  11   8       91.77      126.86     32.51 o 
   2  11   8      161.17      172.17     31.95 o 
   3  11   8      114.71      103.57     26.02 o 
   4  11   8      226.47      245.02     36.26 o 
  -3  12   8      189.71      201.38     22.83 o 
  -2  12   8      198.47      201.83     19.25 o 
  -1  12   8       68.12       53.47     14.01 o 
   0  12   8       70.98       55.51     14.82 o 
   1  12   8       73.87       95.42     23.73 o 
   2  12   8      177.89      207.25     38.22 o 
   3  12   8      185.03      201.60     35.25 o 
  -2  13   8       26.52       31.88     14.27 o 
  -1  13   8      193.41      183.44     17.93 o 
   0  13   8      221.90      253.76     21.34 o 
   1  13   8      149.00      101.40     43.92 o 
   2  13   8       14.83       10.41     29.99 o 
  -1  14   8      323.51      324.04     31.83 o 
   0  14   8       25.38       37.44     20.89 o 
   1  14   8      310.08      316.81     35.19 o 
   1   0   9     3784.63     3684.96    114.16 o 
   2   0   9      949.88      914.44     31.21 o 
   3   0   9     1182.72     1155.13     38.99 o 
   4   0   9      625.96      604.11     29.86 o 
   5   0   9      383.31      386.36     32.71 o 
   6   0   9      403.61      376.73     52.18 o 
  -6   1   9      350.37      344.10     35.25 o 
  -5   1   9       62.49       63.69     15.94 o 
  -4   1   9      206.19      190.33     14.79 o 
  -3   1   9     1216.94     1169.30     46.68 o 
  -2   1   9     3651.48     3690.87    128.89 o 
  -1   1   9      457.52      465.20     27.64 o 
   0   1   9     1491.16     1289.34     37.52 o 
   1   1   9      480.32      460.69     16.60 o 
   2   1   9     3607.90     3536.52    112.48 o 
   3   1   9     1295.26     1231.61     40.40 o 
   4   1   9      202.46      168.72     14.11 o 
   5   1   9       60.86       62.74     16.36 o 
   6   1   9      322.40      379.64     55.84 o 
  -6   2   9       10.74       14.37     17.94 o 
  -5   2   9      378.91      332.74     31.94 o 
  -4   2   9      798.32      783.63     33.86 o 
  -3   2   9      229.78      224.69     14.30 o 
  -2   2   9     1984.06     2080.95     76.36 o 
  -1   2   9     2101.03     2080.14     83.85 o 
   0   2   9     2205.72     2160.62     72.78 o 
   1   2   9     1939.09     1847.39     52.98 o 
   2   2   9     2018.25     2060.36     65.85 o 
   3   2   9      267.63      248.76     15.00 o 
   4   2   9      810.42      747.88     53.74 o 
   5   2   9      383.67      402.62     32.77 o 
   6   2   9        7.63        2.77     17.34 o 
  -6   3   9       81.83      109.00     25.63 o 
  -5   3   9      608.09      603.02     41.73 o 
  -4   3   9       55.90       56.48     10.47 o 
  -3   3   9     1994.83     1909.63     72.95 o 
  -2   3   9     2256.23     2101.00     83.17 o 
  -1   3   9      935.13      955.59     38.42 o 
   0   3   9      329.75      351.92     14.40 o 
   1   3   9     1031.08     1007.10     29.64 o 
   2   3   9     2313.61     2262.68     69.14 o 
   3   3   9     2144.43     1950.62     76.25 o 
   4   3   9       67.70       66.79     14.08 o 
   5   3   9      620.27      625.91     43.88 o 
   6   3   9       75.98       91.20     23.84 o 
  -5   4   9      419.54      376.10     33.90 o 
  -4   4   9      612.77      592.63     30.63 o 
  -3   4   9      217.18      230.00     15.23 o 
  -2   4   9      138.31      144.15     24.17 o 
  -1   4   9     3801.92     4072.56    128.69 o 
   0   4   9     2096.78     2205.26     75.18 o 
   1   4   9     3946.28     4110.90    136.88 o 
   2   4   9       86.97       81.17      5.45 o 
   3   4   9      205.15      202.12     11.50 o 
   4   4   9      748.45      696.62     43.34 o 
   5   4   9      405.62      360.95     35.92 o 
  -5   5   9      136.88      136.19     24.97 o 
  -4   5   9      126.43      156.31     15.22 o 
  -3   5   9     1591.93     1739.54     66.98 o 
  -2   5   9      164.73      168.74     14.37 o 
  -1   5   9     2308.24     2352.50    125.22 o 
   0   5   9      570.81      631.95     24.61 o 
   1   5   9     2429.60     2499.37     82.72 o 
   2   5   9      264.73      263.35     11.86 o 
   3   5   9     1684.38     1682.41     67.46 o 
   4   5   9      122.23      115.86     13.34 o 
   5   5   9      151.55      165.71     16.37 o 
  -5   6   9       58.06       55.97     16.10 o 
  -4   6   9     1843.09     1847.18     74.11 o 
  -3   6   9       54.06       68.48     12.66 o 
  -2   6   9      964.69      977.61     48.22 o 
  -1   6   9       65.11       82.33      8.83 o 
   0   6   9     2794.38     2769.40    104.03 o 
   1   6   9       82.97       81.10      8.86 o 
   2   6   9     1132.36     1079.79     48.09 o 
   3   6   9       54.60       69.21     10.20 o 
   4   6   9     1949.44     1849.71     81.72 o 
   5   6   9       69.75       60.67     13.17 o 
  -5   7   9       21.86       36.77     15.53 o 
  -4   7   9      191.68      201.25     26.96 o 
  -3   7   9      337.85      353.25     42.86 o 
  -2   7   9      597.95      701.05     46.86 o 
  -1   7   9      251.94      251.92     21.09 o 
   0   7   9     5760.98     5990.88    179.76 o 
   1   7   9      357.82      346.08     15.56 o 
   2   7   9      642.44      608.46     33.74 o 
   3   7   9      331.92      273.83     30.66 o 
   4   7   9      165.74      181.82     26.61 o 
   5   7   9       29.92       35.19     13.73 o 
  -5   8   9       48.58       53.05     17.60 o 
  -4   8   9      476.45      530.44     31.61 o 
  -3   8   9      328.72      340.78     22.79 o 
  -2   8   9      172.93      206.57     22.67 o 
  -1   8   9     1045.77     1037.90     49.73 o 
   0   8   9     2822.65     2785.51     86.09 o 
   1   8   9     1077.79     1062.01     39.69 o 
   2   8   9      199.44      217.21     25.85 o 
   3   8   9      390.53      355.75     36.09 o 
   4   8   9      516.16      546.26     48.96 o 
   5   8   9       55.64       68.49     23.89 o 
  -4   9   9       52.03       53.81     15.26 o 
  -3   9   9     1181.16     1162.85     59.74 o 
  -2   9   9      271.91      317.94     36.22 o 
  -1   9   9      716.41      760.12     34.76 o 
   0   9   9      381.56      391.58     19.20 o 
   1   9   9      813.82      867.83     43.24 o 
   2   9   9      289.70      269.63     32.40 o 
   3   9   9     1283.31     1185.02     88.24 o 
   4   9   9       69.72       95.29     22.44 o 
  -4  10   9       13.41        8.41     16.08 o 
  -3  10   9       30.98       30.35     15.00 o 
  -2  10   9       17.14       25.28     12.81 o 
  -1  10   9     1926.92     1986.04     74.54 o 
   0  10   9        2.87       -4.00      8.90 o 
   1  10   9     1917.03     2039.79     93.01 o 
   2  10   9       25.01       28.42     20.48 o 
   3  10   9       36.81       25.68     21.04 o 
   4  10   9        7.76       24.45     21.04 o 
  -3  11   9      120.84      134.16     19.46 o 
  -2  11   9      681.71      722.34     35.20 o 
  -1  11   9      124.84      119.29     15.13 o 
   0  11   9      216.75      201.95     17.93 o 
   1  11   9      139.02      138.30     42.13 o 
   2  11   9      690.24      781.26     66.70 o 
   3  11   9      116.14      133.84     29.10 o 
  -3  12   9      113.18      127.34     25.51 o 
  -2  12   9      647.72      687.90     34.77 o 
  -1  12   9      470.92      476.85     28.08 o 
   0  12   9        0.34       -7.04     12.63 o 
   1  12   9      437.85      394.20     90.25 o 
   2  12   9      700.49      649.22     66.47 o 
   3  12   9      110.52      119.18     32.68 o 
  -2  13   9      406.58      423.20     26.99 o 
  -1  13   9       53.39       71.72     15.52 o 
   0  13   9      264.52      296.41     34.27 o 
   1  13   9       74.92       58.10     24.87 o 
   2  13   9      421.48      440.85     54.27 o 
  -1  14   9      150.85      135.87     29.32 o 
   0  14   9       53.84       85.52     25.65 o 
   1  14   9      140.52      135.00     37.99 o 
   0   0  10       33.16       36.26      5.04 o 
   1   0  10      191.32      183.66     10.81 o 
   2   0  10      360.74      351.40     14.53 o 
   3   0  10      547.35      543.48     21.04 o 
   4   0  10      142.11      170.70     14.42 o 
   5   0  10       38.55       54.96     17.24 o 
  -5   1  10      368.08      332.56     44.90 o 
  -4   1  10      600.54      582.93     31.14 o 
  -3   1  10     3716.68     3509.09    174.73 o 
  -2   1  10     2037.69     1843.39     72.26 o 
  -1   1  10     3872.87     3862.84    140.39 o 
   0   1  10     4939.97     4839.61    160.57 o 
   1   1  10     4007.77     3985.04    122.94 o 
   2   1  10     2173.01     2062.41     63.02 o 
   3   1  10     3616.26     3557.40    111.61 o 
   4   1  10      701.01      692.14     31.55 o 
   5   1  10      370.16      388.46     35.78 o 
  -5   2  10       64.29       82.10     19.46 o 
  -4   2  10     1483.43     1479.31     57.44 o 
  -3   2  10     1260.27     1184.89     46.18 o 
  -2   2  10      435.02      420.55     29.69 o 
  -1   2  10     2253.25     2260.00     76.20 o 
   0   2  10     7708.29     7939.93    262.23 o 
   1   2  10     2020.91     1959.07     59.81 o 
   2   2  10      449.12      428.74     16.59 o 
   3   2  10     1227.86     1139.60     48.43 o 
   4   2  10     1468.46     1429.93    103.26 o 
   5   2  10       79.02       79.49     18.75 o 
  -5   3  10      250.92      234.91     20.33 o 
  -4   3  10       34.12       44.13     10.45 o 
  -3   3  10      262.29      260.93     15.91 o 
  -2   3  10     2352.35     2416.26     81.68 o 
  -1   3  10      873.53      862.89     35.18 o 
   0   3  10      279.65      263.33     12.01 o 
   1   3  10      873.92      863.65     26.47 o 
   2   3  10     2070.13     2080.77     60.37 o 
   3   3  10      215.11      193.24     13.90 o 
   4   3  10       52.79       72.73     15.11 o 
   5   3  10      220.77      208.43     24.06 o 
  -5   4  10       85.05       84.67     21.03 o 
  -4   4  10      979.81     1017.36     41.70 o 
  -3   4  10     1793.62     1824.04     68.51 o 
  -2   4  10     4273.11     4399.01    147.24 o 
  -1   4  10     3139.55     3257.88    114.62 o 
   0   4  10     1374.02     1395.98     48.71 o 
   1   4  10     3026.09     3053.16    106.17 o 
   2   4  10     3858.71     3902.22    110.11 o 
   3   4  10     1839.97     1752.46     72.14 o 
   4   4  10      895.78      839.71     57.07 o 
   5   4  10       83.01       98.59     22.27 o 
  -5   5  10      355.16      383.43     35.27 o 
  -4   5  10      270.77      297.46     19.91 o 
  -3   5  10      137.12      146.02     16.99 o 
  -2   5  10      285.23      292.82     35.61 o 
  -1   5  10     1165.49     1242.61     58.93 o 
   0   5  10      955.99      974.65     35.78 o 
   1   5  10     1373.84     1437.45     47.50 o 
   2   5  10      363.32      369.17     14.95 o 
   3   5  10      107.46      120.90     11.05 o 
   4   5  10      245.72      243.67     18.48 o 
   5   5  10      340.51      352.17     29.40 o 
  -5   6  10      445.35      449.56     29.32 o 
  -4   6  10      403.41      408.50     30.58 o 
  -3   6  10      338.31      360.81     22.57 o 
  -2   6  10      680.84      726.16     78.47 o 
  -1   6  10     2304.96     2474.88     79.62 o 
   0   6  10      252.11      232.22     20.54 o 
   1   6  10     2026.33     2095.41     77.56 o 
   2   6  10      768.16      728.59     36.14 o 
   3   6  10      344.66      330.96     29.07 o 
   4   6  10      401.68      387.31     24.76 o 
   5   6  10      494.86      489.85     28.49 o 
  -5   7  10       22.47       32.58     16.04 o 
  -4   7  10      122.17      156.87     18.27 o 
  -3   7  10      880.24      957.53     58.43 o 
  -2   7  10     2503.84     2654.49    107.11 o 
  -1   7  10     2049.55     2146.51    105.97 o 
   0   7  10      293.49      309.12     16.30 o 
   1   7  10     1895.80     1951.23     70.31 o 
   2   7  10     2493.60     2557.78    113.03 o 
   3   7  10      724.21      700.80     64.57 o 
   4   7  10      135.12      148.50     15.20 o 
   5   7  10       14.87       15.26     13.49 o 
  -4   8  10      344.09      332.36     31.30 o 
  -3   8  10      280.49      267.62     44.07 o 
  -2   8  10      154.92      185.28     30.39 o 
  -1   8  10      247.05      282.80     34.79 o 
   0   8  10       65.36       67.85      8.92 o 
   1   8  10      325.56      327.76     16.81 o 
   2   8  10      137.54      129.98     20.98 o 
   3   8  10      247.96      227.22     29.60 o 
   4   8  10      315.37      278.08     33.35 o 
  -4   9  10      133.06      128.46     22.79 o 
  -3   9  10      130.43      137.23     17.52 o 
  -2   9  10      419.71      410.93     34.75 o 
  -1   9  10      385.40      409.63     23.00 o 
   0   9  10     1159.64     1239.92     43.22 o 
   1   9  10      389.52      392.17     26.45 o 
   2   9  10      413.68      398.72     38.78 o 
   3   9  10      122.48      106.31     24.00 o 
   4   9  10      122.16      152.25     27.25 o 
  -4  10  10      153.71      185.11     21.69 o 
  -3  10  10      365.57      374.73     36.65 o 
  -2  10  10      524.59      538.84     32.68 o 
  -1  10  10      543.68      573.33     30.47 o 
   0  10  10     1318.89     1257.02     44.43 o 
   1  10  10      483.09      483.36     33.41 o 
   2  10  10      458.92      369.96     42.58 o 
   3  10  10      376.50      404.20     42.30 o 
   4  10  10      140.85      182.01     29.71 o 
  -3  11  10      236.82      266.18     35.47 o 
  -2  11  10      114.71      139.20     19.73 o 
  -1  11  10       40.08       37.42     13.41 o 
   0  11  10        0.73       -3.15      9.65 o 
   1  11  10       41.04       45.27     25.12 o 
   2  11  10      129.00      142.40     28.70 o 
   3  11  10      232.27      230.47     33.68 o 
  -3  12  10       81.08       89.25     20.59 o 
  -2  12  10       65.26       84.78     28.00 o 
  -1  12  10      487.57      462.22     27.24 o 
   0  12  10      535.32      505.51     37.57 o 
   1  12  10      507.48      504.47     56.06 o 
   2  12  10       47.28       36.31     28.20 o 
   3  12  10       80.14      146.60     33.96 o 
  -2  13  10      104.32       85.83     35.33 o 
  -1  13  10      330.06      286.35     30.78 o 
   0  13  10       46.24       36.22     19.77 o 
   1  13  10      318.15      321.50     45.83 o 
   2  13  10      106.38      114.03     33.63 o 
   1   0  11      259.38      240.47     13.45 o 
   2   0  11     5297.36     5238.71    163.38 o 
   3   0  11     1153.89     1106.44     38.13 o 
   4   0  11       82.32       76.52     12.22 o 
   5   0  11      260.45      242.94     27.33 o 
  -5   1  11      501.30      494.73     39.63 o 
  -4   1  11      355.72      351.13     22.04 o 
  -3   1  11      680.45      677.01     27.07 o 
  -2   1  11     1395.32     1355.92     56.45 o 
  -1   1  11     3941.84     3539.74    155.35 o 
   0   1  11      412.29      419.45     16.68 o 
   1   1  11     3978.18     3784.20    115.36 o 
   2   1  11     1702.76     1592.38     49.19 o 
   3   1  11      786.66      790.69     27.01 o 
   4   1  11      330.57      340.24     21.43 o 
   5   1  11      471.93      475.91     38.93 o 
  -5   2  11       61.62       54.36     17.86 o 
  -4   2  11        8.10       12.05      7.62 o 
  -3   2  11      237.38      251.14     14.51 o 
  -2   2  11     2787.45     2779.44    108.66 o 
  -1   2  11     3335.13     2912.88    377.15 o 
   0   2  11     1707.22     1601.69     55.10 o 
   1   2  11     3165.50     2913.65     84.08 o 
   2   2  11     2559.90     2476.13     82.19 o 
   3   2  11      181.05      175.56     13.72 o 
   4   2  11       39.96       39.12     15.44 o 
   5   2  11       53.16       55.31     24.06 o 
  -5   3  11      134.55      110.25     18.67 o 
  -4   3  11      941.19     1000.87     41.17 o 
  -3   3  11      635.66      611.89     31.21 o 
  -2   3  11     1300.81     1368.87     55.83 o 
  -1   3  11     2062.74     2073.82    107.54 o 
   0   3  11     1887.04     1921.59     65.95 o 
   1   3  11     1923.37     1829.59     54.69 o 
   2   3  11     1511.77     1495.65     41.20 o 
   3   3  11      808.57      821.34     33.32 o 
   4   3  11      843.14      860.67     58.47 o 
   5   3  11      150.17      130.36     20.37 o 
  -5   4  11      169.67      203.99     26.19 o 
  -4   4  11      358.10      345.16     21.65 o 
  -3   4  11     1478.35     1506.54     59.11 o 
  -2   4  11     1207.36     1277.61     48.01 o 
  -1   4  11      119.81      123.40     14.82 o 
   0   4  11     3611.52     3580.11    166.21 o 
   1   4  11       76.03       73.46      7.10 o 
   2   4  11     1176.10     1150.20     34.35 o 
   3   4  11     1547.74     1490.76     49.52 o 
   4   4  11      327.77      288.95     32.54 o 
   5   4  11      146.00      130.31     24.51 o 
  -5   5  11       64.80       94.55     22.37 o 
  -4   5  11      595.67      668.23     38.86 o 
  -3   5  11       44.85       59.47     11.73 o 
  -2   5  11      472.49      498.99     48.03 o 
  -1   5  11     1587.77     1609.65     66.81 o 
   0   5  11     7182.50     7408.64    311.38 o 
   1   5  11     1544.22     1616.44     56.38 o 
   2   5  11      513.33      490.37     23.30 o 
   3   5  11       57.58       54.92      9.56 o 
   4   5  11      608.51      605.99     33.25 o 
   5   5  11       51.01       78.00     13.90 o 
  -5   6  11       63.95       85.58     19.55 o 
  -4   6  11      104.96      110.50     15.81 o 
  -3   6  11     1220.40     1287.77    134.29 o 
  -2   6  11      191.17      206.67     44.98 o 
  -1   6  11     2526.97     2756.81     93.10 o 
   0   6  11      496.78      483.02     20.88 o 
   1   6  11     2470.17     2593.65     91.48 o 
   2   6  11      219.83      212.33     16.00 o 
   3   6  11     1218.22     1256.38     58.18 o 
   4   6  11      132.73      113.61     14.02 o 
   5   6  11       33.47       26.94     13.58 o 
  -4   7  11      501.48      567.13     31.17 o 
  -3   7  11      223.73      230.96     25.72 o 
  -2   7  11      129.64      146.85     16.87 o 
  -1   7  11     1446.83     1478.33     53.34 o 
   0   7  11       33.64       32.24      8.06 o 
   1   7  11     1381.11     1392.18     51.58 o 
   2   7  11      136.88      165.45     15.07 o 
   3   7  11      223.67      165.79     25.07 o 
   4   7  11      497.27      496.91     29.99 o 
  -4   8  11       86.79      102.38     23.50 o 
  -3   8  11      736.91      742.08     39.45 o 
  -2   8  11      405.15      399.86     31.39 o 
  -1   8  11     1212.41     1248.78     52.60 o 
   0   8  11     1361.68     1361.10     59.24 o 
   1   8  11     1183.67     1150.39     57.59 o 
   2   8  11      413.99      388.98     37.38 o 
   3   8  11      773.58      700.64     57.46 o 
   4   8  11       87.41       82.87     23.72 o 
  -4   9  11      127.90      131.25     18.99 o 
  -3   9  11        0.74      -11.07     12.88 o 
  -2   9  11      621.40      591.82     39.81 o 
  -1   9  11      228.16      224.13     17.06 o 
   0   9  11     1175.75     1189.51     53.84 o 
   1   9  11      279.88      276.49     26.02 o 
   2   9  11      598.20      547.16     49.63 o 
   3   9  11        5.01       11.08     18.74 o 
   4   9  11      108.08      104.69     24.40 o 
  -3  10  11      101.12       82.86     17.56 o 
  -2  10  11     1102.66     1030.30     51.08 o 
  -1  10  11       16.66       31.31     12.26 o 
   0  10  11      526.92      546.74     27.95 o 
   1  10  11       13.36       22.25     26.55 o 
   2  10  11     1098.30      987.11     78.67 o 
   3  10  11       90.28      109.22     25.74 o 
  -3  11  11      221.78      237.55     56.71 o 
  -2  11  11      150.67      137.98     21.29 o 
  -1  11  11      476.64      495.60     28.10 o 
   0  11  11      160.35      130.03     22.21 o 
   1  11  11      536.67      536.36     53.71 o 
   2  11  11      143.63      137.14     30.44 o 
   3  11  11      192.08      222.97     34.52 o 
  -2  12  11       38.53       37.09     17.44 o 
  -1  12  11       89.14       86.10     24.85 o 
   0  12  11      193.11      167.33     29.88 o 
   1  12  11       90.76       84.66     30.55 o 
   2  12  11       50.20       77.66     31.50 o 
  -1  13  11      308.52      294.10     32.78 o 
   0  13  11       33.35       13.44     20.29 o 
   1  13  11      331.19      381.04     48.51 o 
   0   0  12     7686.02     7659.23    319.43 o 
   1   0  12      864.85      818.26     29.97 o 
   2   0  12       53.22       57.63      6.52 o 
   3   0  12       64.16       73.24      7.60 o 
   4   0  12     1123.08     1034.95     46.87 o 
   5   0  12      183.44      154.09     23.13 o 
  -5   1  12        3.45       13.75     16.40 o 
  -4   1  12     1101.70     1146.70     51.85 o 
  -3   1  12      362.37      342.22     27.05 o 
  -2   1  12      795.17      774.42     33.50 o 
  -1   1  12        7.58       12.82      5.68 o 
   0   1  12      779.37      740.09     27.11 o 
   1   1  12        2.40       -0.79      4.38 o 
   2   1  12      870.78      846.94     28.98 o 
   3   1  12      204.74      218.17     13.03 o 
   4   1  12     1165.20     1188.94     51.61 o 
   5   1  12        2.31       -6.15     15.10 o 
  -5   2  12       22.93       17.23     17.88 o 
  -4   2  12      157.25      142.50     15.37 o 
  -3   2  12     2069.30     2098.30     76.23 o 
  -2   2  12      113.98      119.40     10.35 o 
  -1   2  12     2040.43     1993.79     91.77 o 
   0   2  12      343.62      340.12     36.29 o 
   1   2  12     1939.43     1848.95     55.60 o 
   2   2  12      109.34      101.11      7.79 o 
   3   2  12     1922.72     1915.72     80.18 o 
   4   2  12      153.04      167.24     24.68 o 
   5   2  12       20.76       36.79     20.93 o 
  -5   3  12      279.61      309.09     25.94 o 
  -4   3  12       78.10       84.66     12.64 o 
  -3   3  12      198.08      198.12     15.07 o 
  -2   3  12      440.31      443.83     25.01 o 
  -1   3  12     2600.47     2697.49    104.44 o 
   0   3  12      950.25      934.41     39.83 o 
   1   3  12     3050.87     2967.82     82.79 o 
   2   3  12      619.32      595.56     18.12 o 
   3   3  12      238.44      240.50     15.79 o 
   4   3  12      152.48      144.36     20.14 o 
   5   3  12      289.05      301.11     30.41 o 
  -5   4  12      886.29      917.11     60.93 o 
  -4   4  12       26.21       34.78     11.40 o 
  -3   4  12      365.66      386.36     30.24 o 
  -2   4  12      361.83      375.61     45.25 o 
  -1   4  12      155.16      134.15     12.11 o 
   0   4  12      263.61      238.68     15.13 o 
   1   4  12      122.60      124.73      8.61 o 
   2   4  12      340.76      330.11     12.95 o 
   3   4  12      356.79      342.47     16.44 o 
   4   4  12       11.39        8.82     10.28 o 
   5   4  12      982.46      989.51     47.63 o 
  -5   5  12       87.42      102.35     26.07 o 
  -4   5  12      122.12      152.84     15.89 o 
  -3   5  12      343.19      379.10     21.77 o 
  -2   5  12     2494.99     2668.24    103.30 o 
  -1   5  12       95.38       96.64     29.75 o 
   0   5  12        3.25       -0.42      7.21 o 
   1   5  12       73.93       76.37      7.82 o 
   2   5  12     2455.44     2415.63    109.45 o 
   3   5  12      303.85      310.10     19.20 o 
   4   5  12      110.48      134.41     17.15 o 
   5   5  12       89.30       92.76     22.02 o 
  -4   6  12       19.99       44.76     13.48 o 
  -3   6  12      351.69      395.73     38.76 o 
  -2   6  12     1006.70     1113.46     80.95 o 
  -1   6  12      518.60      575.57     62.44 o 
   0   6  12      356.68      365.56     20.90 o 
   1   6  12      645.80      634.64     25.29 o 
   2   6  12      942.89      939.76     48.85 o 
   3   6  12      354.12      341.33     22.98 o 
   4   6  12       13.74        7.27     13.96 o 
  -4   7  12      581.30      695.08     48.82 o 
  -3   7  12       72.94       79.59     15.98 o 
  -2   7  12       15.74       14.41     13.88 o 
  -1   7  12      869.30      918.43     41.66 o 
   0   7  12       47.31       43.96     10.58 o 
   1   7  12      852.03      849.84     33.89 o 
   2   7  12       11.84       13.71     10.79 o 
   3   7  12       73.69       69.33     19.58 o 
   4   7  12      610.12      666.51     36.69 o 
  -4   8  12       77.95       80.21     17.60 o 
  -3   8  12      341.39      355.23     59.86 o 
  -2   8  12      234.99      238.89     37.88 o 
  -1   8  12      409.19      474.78     47.38 o 
   0   8  12      929.23      935.29     43.87 o 
   1   8  12      374.86      398.69     27.05 o 
   2   8  12      216.33      223.59     27.36 o 
   3   8  12      368.09      368.61     38.33 o 
   4   8  12       78.60       48.40     20.59 o 
  -4   9  12       55.40       84.28     22.32 o 
  -3   9  12      575.72      733.07     74.59 o 
  -2   9  12      256.59      291.42     43.52 o 
  -1   9  12       96.13       91.69     23.84 o 
   0   9  12       88.77      132.19     20.45 o 
   1   9  12       59.66       58.72     14.45 o 
   2   9  12      285.28      300.41     32.84 o 
   3   9  12      549.65      554.71     55.84 o 
   4   9  12       52.93       63.23     22.49 o 
  -3  10  12      145.55      163.76     21.94 o 
  -2  10  12       60.96       82.25     17.02 o 
  -1  10  12       32.46       25.24     12.74 o 
   0  10  12      693.89      711.63     37.47 o 
   1  10  12       34.86       32.79     15.92 o 
   2  10  12       72.49       67.37     23.11 o 
   3  10  12      191.08      224.82     31.56 o 
  -2  11  12       10.34       21.19     15.25 o 
  -1  11  12      657.43      665.76     44.16 o 
   0  11  12      126.49      108.55     27.75 o 
   1  11  12      632.42      657.61     62.67 o 
   2  11  12        8.89       20.98     22.33 o 
   3  11  12       51.99       61.88     24.95 o 
  -2  12  12      155.02      194.44     57.66 o 
  -1  12  12       96.51       77.24     15.13 o 
   0  12  12        3.51       -5.71     22.94 o 
   2  12  12      142.90      186.27     36.48 o 
   0  13  12       17.03       26.86     25.51 o 
   1   0  13      415.18      391.32     16.93 o 
   2   0  13     1093.62     1051.97     36.39 o 
   3   0  13       21.43       25.22      7.48 o 
   4   0  13       26.66       44.29     11.32 o 
   5   0  13      562.26      605.27     47.19 o 
  -5   1  13      211.92      181.80     25.99 o 
  -4   1  13      132.91      119.65     14.54 o 
  -3   1  13      157.07      155.78     12.79 o 
  -2   1  13     1333.46     1344.95     52.17 o 
  -1   1  13     1307.96     1250.90     53.69 o 
   0   1  13      714.03      681.61     30.36 o 
   1   1  13     1367.64     1323.27     38.94 o 
   2   1  13     1390.16     1342.15     44.98 o 
   3   1  13      183.42      177.13     10.65 o 
   4   1  13      118.70      121.55     13.98 o 
   5   1  13      216.52      242.80     42.05 o 
  -5   2  13       46.97       59.21     20.97 o 
  -4   2  13      643.93      652.96     34.42 o 
  -3   2  13      666.89      663.89     28.81 o 
  -2   2  13      692.96      706.11     27.78 o 
  -1   2  13     1214.01     1222.46     50.48 o 
   0   2  13        0.96        3.62      6.29 o 
   1   2  13     1220.04     1202.32     36.42 o 
   2   2  13      578.58      566.28     19.54 o 
   3   2  13      591.16      573.34     29.55 o 
   4   2  13      644.15      664.55     46.90 o 
   5   2  13       52.59       42.52     19.80 o 
  -5   3  13       70.88       72.76     16.35 o 
  -4   3  13      331.60      327.32     20.69 o 
  -3   3  13      538.03      581.14     62.76 o 
  -2   3  13       92.77       95.66     12.80 o 
  -1   3  13      425.53      466.55     23.28 o 
   0   3  13     1194.69     1078.24     45.72 o 
   1   3  13      515.00      516.09     20.31 o 
   2   3  13       96.53       99.86      7.00 o 
   3   3  13      566.14      586.13     23.25 o 
   4   3  13      289.31      337.38     30.74 o 
   5   3  13       67.78       56.70     18.99 o 
  -5   4  13       82.21       80.44     17.58 o 
  -4   4  13      214.93      220.03     18.43 o 
  -3   4  13      713.83      708.19     51.29 o 
  -2   4  13      451.78      490.54     36.73 o 
  -1   4  13      135.34      133.82     16.66 o 
   0   4  13     4046.88     4125.43    161.94 o 
   1   4  13       97.56       95.57      8.56 o 
   2   4  13      439.67      430.17     16.53 o 
   3   4  13      673.19      628.22     25.20 o 
   4   4  13      234.67      244.76     17.27 o 
   5   4  13       51.53       52.51     13.18 o 
  -4   5  13      244.08      287.84     25.75 o 
  -3   5  13      557.61      628.71     30.38 o 
  -2   5  13      224.87      223.93     21.38 o 
  -1   5  13       52.84       54.58     10.53 o 
   0   5  13      123.93      125.85     11.73 o 
   1   5  13       77.65       77.43      8.18 o 
   2   5  13      219.75      228.55     17.04 o 
   3   5  13      546.90      569.85     28.80 o 
   4   5  13      212.99      233.44     27.84 o 
  -4   6  13      378.82      417.45     26.70 o 
  -3   6  13      467.52      531.01     48.49 o 
  -2   6  13      226.91      239.10     29.34 o 
  -1   6  13      913.52      895.11     40.36 o 
   0   6  13      134.78      136.08     13.31 o 
   1   6  13      846.11      820.88     32.80 o 
   2   6  13      241.41      254.11     18.95 o 
   3   6  13      459.92      448.35     27.11 o 
   4   6  13      404.73      391.97     25.93 o 
  -4   7  13       48.98       66.99     20.45 o 
  -3   7  13      105.79      127.45     24.98 o 
  -2   7  13      322.61      374.22     68.71 o 
  -1   7  13     1792.17     1800.97     79.42 o 
   0   7  13       14.46       10.53      9.64 o 
   1   7  13     1900.32     1924.43     66.92 o 
   2   7  13      304.85      314.03     23.19 o 
   3   7  13      117.36       99.99     22.21 o 
   4   7  13       57.02       33.74     20.76 o 
  -4   8  13       47.81       67.01     17.05 o 
  -3   8  13      159.94      161.26     29.50 o 
  -2   8  13      437.96      491.36     56.86 o 
  -1   8  13       18.32       45.56     13.22 o 
   0   8  13       59.75       85.01     12.99 o 
   1   8  13       48.88       63.58     13.73 o 
   2   8  13      511.15      552.98     45.88 o 
   3   8  13      152.41      150.34     24.23 o 
   4   8  13       35.49       33.96     20.31 o 
  -3   9  13      217.61      231.62     21.24 o 
  -2   9  13     1132.50     1129.53     53.44 o 
  -1   9  13        6.00      -11.68     14.60 o 
   0   9  13      472.75      476.67     28.73 o 
   1   9  13       15.18        8.95     12.70 o 
   2   9  13     1048.66     1077.14     82.98 o 
   3   9  13      205.07      146.32     27.92 o 
  -3  10  13       15.89       10.88     16.95 o 
  -2  10  13      115.14      116.74     19.13 o 
  -1  10  13       69.79       77.26     16.59 o 
   0  10  13      667.12      639.91     35.84 o 
   1  10  13       86.28       78.67     24.45 o 
   2  10  13      130.92      135.24     26.13 o 
   3  10  13       14.37       21.37     20.25 o 
  -2  11  13      151.93      179.11     26.83 o 
  -1  11  13      195.52      183.26     21.05 o 
   0  11  13       13.02      -17.40     22.21 o 
   2  11  13      196.09      229.96     34.35 o 
  -1  12  13      378.90      370.93     28.29 o 
   0  12  13       10.46       -1.45     21.93 o 
   0   0  14      720.48      602.16     39.28 o 
   1   0  14       22.33       21.77      5.88 o 
   2   0  14      396.54      377.78     16.56 o 
   3   0  14     1072.10     1055.77     37.40 o 
   4   0  14       20.11       22.83     11.51 o 
   5   0  14       36.99       32.97     20.60 o 
  -5   1  14       70.35       90.66     22.37 o 
  -4   1  14      748.59      779.05     38.94 o 
  -3   1  14      763.86      782.00     29.47 o 
  -2   1  14        1.31        2.26      6.14 o 
  -1   1  14     1036.54      937.55     39.44 o 
   0   1  14     4389.06     4254.96    166.21 o 
   1   1  14     1000.00      899.44     33.40 o 
   2   1  14        1.52        9.34      5.94 o 
   3   1  14      747.81      767.43     36.38 o 
   4   1  14      725.22      779.89     38.35 o 
   5   1  14       66.48       75.49     20.49 o 
  -4   2  14      308.84      335.81     24.84 o 
  -3   2  14      512.97      515.89     46.01 o 
  -2   2  14       17.27       23.64      7.94 o 
  -1   2  14     1476.03     1380.07     56.30 o 
   0   2  14       97.58       95.76     11.13 o 
   1   2  14     1433.84     1337.20     40.46 o 
   2   2  14       14.79       23.49      5.47 o 
   3   2  14      568.38      539.48     27.45 o 
   4   2  14      327.25      361.18     31.61 o 
  -4   3  14      122.88      157.16     23.23 o 
  -3   3  14      197.88      212.96     15.93 o 
  -2   3  14      414.64      433.35     54.92 o 
  -1   3  14      652.30      633.54     31.47 o 
   0   3  14        0.67       -7.14      7.14 o 
   1   3  14      724.94      690.04     26.28 o 
   2   3  14      466.88      455.01     16.70 o 
   3   3  14      224.28      240.81     13.54 o 
   4   3  14      105.86      137.27     21.50 o 
  -4   4  14      136.27      155.76     16.80 o 
  -3   4  14      314.47      336.58     20.12 o 
  -2   4  14     2989.75     3026.84    213.00 o 
  -1   4  14      899.96      886.70     40.60 o 
   0   4  14       51.22       59.93     12.87 o 
   1   4  14      911.36      913.40     34.16 o 
   2   4  14     2915.28     2947.33     86.80 o 
   3   4  14      288.81      286.39     15.80 o 
   4   4  14      148.35      162.36     15.40 o 
  -4   5  14      113.41      134.84     16.53 o 
  -3   5  14       72.77       86.38     13.62 o 
  -2   5  14      135.68      160.01     32.23 o 
  -1   5  14      425.38      439.79     31.03 o 
   0   5  14      764.67      755.72     35.53 o 
   1   5  14      448.06      459.22     20.49 o 
   2   5  14      167.29      156.84     20.37 o 
   3   5  14       70.69       72.11     25.37 o 
   4   5  14      138.31      123.78     16.01 o 
  -4   6  14      179.97      212.07     22.50 o 
  -3   6  14       17.65       36.27     13.97 o 
  -2   6  14      717.92      750.48     38.52 o 
  -1   6  14      689.14      725.28     36.35 o 
   0   6  14       84.81       86.81     12.09 o 
   1   6  14      769.06      765.79     35.52 o 
   2   6  14      774.33      776.06     39.71 o 
   3   6  14       24.60       55.95     18.13 o 
   4   6  14      160.95      190.08     18.04 o 
  -4   7  14       10.60       25.58     15.48 o 
  -3   7  14      876.82      992.33     93.70 o 
  -2   7  14       19.56        8.38     11.87 o 
  -1   7  14      956.26      978.08     44.17 o 
   0   7  14       57.93       60.58     11.55 o 
   1   7  14      877.00      875.91     42.52 o 
   2   7  14       20.73       21.61     11.94 o 
   3   7  14      894.22      890.87     73.24 o 
   4   7  14       11.68       16.51     20.87 o 
  -3   8  14      153.14      159.28     23.23 o 
  -2   8  14      241.95      270.62     35.27 o 
  -1   8  14       59.01       71.47     28.62 o 
   0   8  14       60.06       52.20     12.81 o 
   1   8  14       33.64       26.02     19.53 o 
   2   8  14      243.65      263.45     22.20 o 
   3   8  14      172.03      164.28     27.08 o 
  -3   9  14       53.32       83.59     23.57 o 
  -2   9  14      146.75      148.55     20.93 o 
  -1   9  14      231.68      248.49     21.07 o 
   0   9  14     1437.94     1433.42     64.17 o 
   1   9  14      185.45      171.72     29.49 o 
   2   9  14      159.60      184.42     27.25 o 
   3   9  14       53.55       67.93     22.77 o 
  -2  10  14      393.94      437.59     30.27 o 
  -1  10  14       99.11       83.72     17.34 o 
   0  10  14       41.30       42.60     32.73 o 
   1  10  14       67.08       61.83     25.12 o 
   2  10  14      357.55      396.42     44.03 o 
  -1  11  14        3.32       20.19     15.96 o 
   0  11  14        0.84        1.96     24.51 o 
   1   0  15      418.24      401.19     17.91 o 
   2   0  15     1892.24     1871.36     65.25 o 
   3   0  15       43.67       46.22      8.35 o 
   4   0  15      426.96      439.63     26.97 o 
  -4   1  15       87.24       83.94     14.30 o 
  -3   1  15       37.53       25.29      8.25 o 
  -2   1  15      965.28      961.64     64.62 o 
  -1   1  15      707.67      648.81     25.82 o 
   0   1  15      734.42      690.95     31.73 o 
   1   1  15      741.31      665.48     30.40 o 
   2   1  15      945.23      973.38     58.91 o 
   3   1  15       43.43       43.63     10.98 o 
   4   1  15       80.13       97.83     14.28 o 
  -4   2  15      168.65      196.84     18.55 o 
  -3   2  15      123.30      113.37     10.23 o 
  -2   2  15      138.86      129.77     11.54 o 
  -1   2  15     1484.49     1433.18     58.97 o 
   0   2  15        8.42       16.25      7.51 o 
   1   2  15     1423.39     1379.75     58.37 o 
   2   2  15      121.86      119.02      8.20 o 
   3   2  15      105.27       93.14     12.66 o 
   4   2  15      165.03      175.62     24.85 o 
  -4   3  15      135.92      135.62     21.76 o 
  -3   3  15     1241.42     1247.28     71.15 o 
  -2   3  15       83.29       94.25     11.93 o 
  -1   3  15      900.44      870.88     60.74 o 
   0   3  15      897.38      812.61     36.67 o 
   1   3  15      838.42      846.03     38.07 o 
   2   3  15      113.65      109.43      8.10 o 
   3   3  15     1209.97     1214.60     42.81 o 
   4   3  15      101.13      102.88     13.97 o 
  -4   4  15      208.91      188.94     17.89 o 
  -3   4  15      148.46      155.05     20.24 o 
  -2   4  15       40.71       23.56     10.49 o 
  -1   4  15      407.79      429.99     23.58 o 
   0   4  15     1485.90     1477.73     62.17 o 
   1   4  15      390.03      396.37     22.30 o 
   2   4  15       55.81       65.51      8.70 o 
   3   4  15      149.89      166.88     15.63 o 
   4   4  15      201.21      203.00     22.72 o 
  -4   5  15      212.39      245.39     24.32 o 
  -3   5  15      341.39      376.57     27.36 o 
  -2   5  15      266.53      272.12     18.47 o 
  -1   5  15      160.33      167.37     22.27 o 
   0   5  15     1973.13     1957.62     80.93 o 
   1   5  15      171.84      176.41     14.77 o 
   2   5  15      236.80      254.08     19.48 o 
   3   5  15      335.60      391.68     35.84 o 
   4   5  15      222.80      249.47     20.40 o 
  -4   6  15      218.57      273.87     30.10 o 
  -3   6  15      115.25      139.25     16.12 o 
  -2   6  15      778.48      772.98     37.66 o 
  -1   6  15      516.49      496.24     27.78 o 
   0   6  15      347.63      353.32     22.46 o 
   1   6  15      484.28      512.52     27.52 o 
   2   6  15      753.10      695.46     38.65 o 
   3   6  15       98.62      115.37     20.98 o 
   4   6  15      182.92      206.09     19.64 o 
  -3   7  15      148.29      198.94     19.84 o 
  -2   7  15      282.24      312.65     69.01 o 
  -1   7  15      305.25      296.25     21.64 o 
   0   7  15       18.85       36.07     11.51 o 
   1   7  15      299.88      295.88     26.05 o 
   2   7  15      272.47      263.28     26.27 o 
   3   7  15      141.49      168.19     26.80 o 
  -3   8  15       52.45       59.10     23.37 o 
  -2   8  15      314.25      385.69     41.15 o 
  -1   8  15      580.29      581.49     33.43 o 
   0   8  15      301.35      332.27     33.71 o 
   1   8  15      581.16      564.06     47.17 o 
   2   8  15      310.45      332.66     30.16 o 
   3   8  15       57.22       73.07     21.65 o 
  -2   9  15      160.72      206.57     31.77 o 
  -1   9  15       30.82       35.84     14.15 o 
   0   9  15      352.48      345.42     25.23 o 
   1   9  15       28.19       43.03     22.33 o 
   2   9  15      168.84      212.56     30.21 o 
  -2  10  15       75.60       64.18     18.70 o 
  -1  10  15      315.60      347.76     26.21 o 
   0  10  15      112.50       97.02     28.14 o 
   1  10  15      355.58      321.11     39.33 o 
   0  11  15      195.49      163.05     33.29 o 
   0   0  16     1892.57     1762.44    102.11 o 
   1   0  16      941.46      880.47     39.21 o 
   2   0  16       59.42       51.78      8.17 o 
   3   0  16       23.36       15.05      7.91 o 
   4   0  16      529.47      577.25     32.04 o 
  -4   1  16       94.33      110.67     15.66 o 
  -3   1  16      460.62      479.50     23.59 o 
  -2   1  16      106.25       97.76     10.19 o 
  -1   1  16      364.71      324.10     23.33 o 
   0   1  16       71.89       58.43      9.48 o 
   1   1  16      405.34      370.60     19.90 o 
   2   1  16      119.03      116.97     12.71 o 
   3   1  16      471.51      500.08     27.45 o 
   4   1  16      117.99      141.55     20.68 o 
  -4   2  16      112.74      107.66     15.97 o 
  -3   2  16      515.96      535.12     23.69 o 
  -2   2  16      454.28      433.92     19.91 o 
  -1   2  16      361.95      324.38     19.62 o 
   0   2  16      307.92      291.96     17.73 o 
   1   2  16      408.57      379.95     20.24 o 
   2   2  16      493.86      460.08     20.24 o 
   3   2  16      516.45      559.78     23.42 o 
   4   2  16      109.65      132.59     22.59 o 
  -4   3  16       15.92       22.00     13.88 o 
  -3   3  16      205.96      193.48     29.65 o 
  -2   3  16      736.34      749.99     67.16 o 
  -1   3  16      700.30      669.47     32.64 o 
   0   3  16      935.45      877.56     39.43 o 
   1   3  16      730.36      710.78     56.68 o 
   2   3  16      746.48      761.88     25.66 o 
   3   3  16      188.49      183.47     12.71 o 
   4   3  16       21.62       20.77     11.14 o 
  -4   4  16      202.01      202.28     19.26 o 
  -3   4  16        6.94        5.72     15.42 o 
  -2   4  16       38.38       52.02     11.09 o 
  -1   4  16       96.96       80.18     11.67 o 
   0   4  16       79.89       82.79     11.77 o 
   1   4  16      102.96       92.11     12.14 o 
   2   4  16       33.75       26.56     10.42 o 
   3   4  16       12.35       15.28      9.05 o 
   4   4  16      209.04      199.86     18.61 o 
  -3   5  16      144.34      168.36     45.47 o 
  -2   5  16     1211.39     1349.55    113.57 o 
  -1   5  16      189.28      199.22     17.14 o 
   0   5  16      216.21      220.84     27.28 o 
   1   5  16      193.52      250.75     17.47 o 
   2   5  16     1260.11     1271.96     62.30 o 
   3   5  16      194.76      225.82     25.35 o 
  -3   6  16      274.91      285.21     23.08 o 
  -2   6  16       32.03       31.31     19.96 o 
  -1   6  16      576.00      554.48     30.20 o 
   0   6  16      214.58      233.73     19.64 o 
   1   6  16      562.98      568.28     29.89 o 
   2   6  16       18.25       40.90     18.58 o 
   3   6  16      298.15      330.18     34.58 o 
  -3   7  16      181.64      205.07     43.76 o 
  -2   7  16       77.01       98.54     15.90 o 
  -1   7  16       52.68       58.34     28.09 o 
   0   7  16       73.63       97.49     14.58 o 
   1   7  16       50.05       41.68     20.65 o 
   2   7  16       57.53       70.89     22.83 o 
   3   7  16      168.50      167.52     27.14 o 
  -2   8  16      120.33      171.06     18.61 o 
  -1   8  16      603.38      616.25     35.14 o 
   0   8  16      357.25      423.65     37.07 o 
   1   8  16      597.50      589.57     51.42 o 
   2   8  16      151.15      148.50     29.10 o 
  -2   9  16      207.90      218.14     35.49 o 
  -1   9  16       27.05       42.91     18.77 o 
   0   9  16      119.39      124.70     22.91 o 
   1   9  16       19.22       -0.39     21.65 o 
  -1  10  16       27.41       28.23     16.14 o 
   0  10  16      190.76      207.92     34.69 o 
   1  10  16       26.40       30.83     24.40 o 
   1   0  17       46.19       40.10      9.82 o 
   2   0  17      277.54      285.66     16.01 o 
   3   0  17       73.11       83.98     10.25 o 
   4   0  17       98.03      121.14     25.51 o 
  -3   1  17      220.95      189.84     13.54 o 
  -2   1  17      271.63      261.63     15.31 o 
  -1   1  17      885.17      872.41     84.63 o 
   0   1  17      301.35      276.02     18.18 o 
   1   1  17      917.30      931.33     40.47 o 
   2   1  17      253.61      249.11     14.64 o 
   3   1  17      220.30      233.23     18.13 o 
  -3   2  17      296.41      305.97     28.66 o 
  -2   2  17      577.93      572.57     24.59 o 
  -1   2  17       40.79       62.86     10.06 o 
   0   2  17      233.15      223.80     15.67 o 
   1   2  17       35.96       42.01     10.16 o 
   2   2  17      573.26      548.18     28.41 o 
   3   2  17      326.19      346.08     17.78 o 
  -3   3  17       22.12       22.27      9.90 o 
  -2   3  17       48.77       40.59     10.99 o 
  -1   3  17      126.08      126.14     13.20 o 
   0   3  17      459.95      451.71     32.06 o 
   1   3  17      110.24      105.04     12.42 o 
   2   3  17       45.60       59.18     16.28 o 
   3   3  17       27.22       40.82      9.98 o 
  -3   4  17      162.39      177.81     17.58 o 
  -2   4  17      527.54      533.51     74.21 o 
  -1   4  17      435.70      414.16     24.91 o 
   0   4  17      459.15      465.37     37.18 o 
   1   4  17      441.77      451.12     24.73 o 
   2   4  17      506.93      521.98     42.41 o 
   3   4  17      143.76      152.76     13.63 o 
  -3   5  17       65.08       81.89     15.38 o 
  -2   5  17      160.75      167.54     16.84 o 
  -1   5  17       49.77       49.67     11.84 o 
   0   5  17      213.40      211.76     16.94 o 
   1   5  17       47.95       71.00     12.23 o 
   2   5  17      151.10      155.88     25.01 o 
   3   5  17       71.60       77.10     20.20 o 
  -3   6  17      227.88      308.05     46.68 o 
  -2   6  17       43.07       66.72     14.42 o 
  -1   6  17      238.97      233.28     19.10 o 
   0   6  17        0.60       12.10     11.48 o 
   1   6  17      207.81      200.75     17.60 o 
   2   6  17       37.95       48.90     19.58 o 
   3   6  17      227.72      217.21     30.38 o 
  -2   7  17        8.64       14.37     13.27 o 
  -1   7  17      527.00      523.08     37.35 o 
   0   7  17      574.56      609.05     44.54 o 
   1   7  17      544.98      520.53     47.00 o 
   2   7  17       14.25        0.22     20.25 o 
  -2   8  17       57.10       71.00     16.85 o 
  -1   8  17       51.34       35.72     14.50 o 
   0   8  17       15.30       13.07     12.82 o 
   1   8  17       47.45       44.59     24.06 o 
  -1   9  17      191.95      192.39     21.37 o 
   0   9  17       99.93      122.23     22.38 o 
   1   9  17      168.03      195.16     32.40 o 
   0   0  18        1.51       -0.50     12.31 o 
   1   0  18       93.51       77.80     10.79 o 
   2   0  18      208.54      193.87     15.55 o 
   3   0  18       13.80       27.03     11.88 o 
  -3   1  18      113.65      126.78     12.04 o 
  -2   1  18      213.08      235.62     17.47 o 
  -1   1  18      312.42      281.31     19.50 o 
   0   1  18      529.87      524.77     27.38 o 
   1   1  18      330.14      346.43     28.68 o 
   2   1  18      192.50      192.11     15.79 o 
   3   1  18      110.48      116.38     16.17 o 
  -3   2  18      143.85      130.99     14.33 o 
  -2   2  18       10.84       20.66     10.88 o 
  -1   2  18      199.85      192.29     15.57 o 
   0   2  18      607.18      592.41     29.71 o 
   1   2  18      187.72      193.74     15.35 o 
   2   2  18        9.98       12.93     13.65 o 
   3   2  18      127.33      165.65     26.13 o 
  -3   3  18      150.33      200.45     14.70 o 
  -2   3  18       90.90       83.27     13.51 o 
  -1   3  18      196.59      203.19     15.86 o 
   0   3  18      138.92      123.71     13.59 o 
   1   3  18      166.31      158.74     27.58 o 
   2   3  18      102.37       94.15     13.05 o 
   3   3  18      128.30      165.36     18.10 o 
  -3   4  18      354.69      364.38     32.23 o 
  -2   4  18      158.58      182.94     16.80 o 
  -1   4  18      299.59      309.41     33.49 o 
   0   4  18      144.97      142.82     15.36 o 
   1   4  18      283.90      318.14     30.63 o 
   2   4  18      148.25      183.19     26.24 o 
   3   4  18      321.80      330.42     25.46 o 
  -2   5  18        2.64       12.92     13.07 o 
  -1   5  18      165.70      183.70     17.69 o 
   0   5  18       76.16       83.34     13.48 o 
   1   5  18      189.88      204.52     17.01 o 
   2   5  18        5.10        5.76     19.25 o 
  -2   6  18      164.09      162.35     18.79 o 
  -1   6  18      124.47      125.86     16.71 o 
   0   6  18      214.19      258.62     20.57 o 
   1   6  18      152.68      167.10     19.33 o 
   2   6  18      141.98      179.61     27.98 o 
  -1   7  18       83.33       70.82     15.92 o 
   0   7  18      117.69      132.68     24.48 o 
   1   7  18       77.70       93.72     25.79 o 
   0   8  18       11.58       -0.76     12.53 o 
   1   0  19      324.19      312.00     20.85 o 
   2   0  19        2.62       21.03     13.29 o 
  -2   1  19      286.29      278.15     20.19 o 
  -1   1  19       98.95      101.03     13.17 o 
   0   1  19      163.74      165.00     14.83 o 
   1   1  19      113.41      116.04     14.74 o 
   2   1  19      298.21      289.98     19.70 o 
  -2   2  19      204.23      200.08     17.02 o 
  -1   2  19      128.40      136.72     14.00 o 
   0   2  19      515.90      512.78     27.42 o 
   1   2  19      119.14      119.48     13.52 o 
   2   2  19      195.20      191.40     17.35 o 
  -2   3  19      303.71      298.74     28.20 o 
  -1   3  19      139.71      149.29     15.68 o 
   0   3  19        5.59       13.48     11.44 o 
   1   3  19      148.52      156.84     15.46 o 
   2   3  19      315.11      338.51     33.46 o 
  -2   4  19      120.27      125.06     15.97 o 
  -1   4  19      225.00      239.62     18.81 o 
   0   4  19       11.77        7.63     15.64 o 
   1   4  19      227.15      242.81     18.55 o 
   2   4  19      136.03      126.73     24.51 o 
  -1   5  19      520.66      510.34     30.68 o 
   0   5  19       13.42       14.61     12.06 o 
   1   5  19      573.24      589.55     30.66 o 
  -1   6  19       17.54        6.40     12.50 o 
   0   6  19      307.72      384.42     26.06 o 
   1   6  19        9.44       22.72     21.93 o 
   0   0  20       14.43        7.05     15.05 o 
   1   0  20      615.02      631.17     47.87 o 
   2   0  20       19.51       22.60     11.75 o 
  -2   1  20       41.83       38.70     12.57 o 
  -1   1  20       57.46       59.93     11.89 o 
   0   1  20      135.98      135.31     14.40 o 
   1   1  20       78.05       71.95     12.83 o 
   2   1  20       49.24       31.47     11.60 o 
  -1   2  20       21.01       16.31     20.20 o 
   0   2  20       63.00       69.34     12.93 o 
   1   2  20       20.41       32.79     11.67 o 
  -1   3  20      109.13      126.98     15.64 o 
   0   3  20      895.37      895.65     52.26 o 
   1   3  20      131.75      126.06     14.85 o 
  -1   4  20        6.20        9.87     12.22 o 
   0   4  20        3.48       16.64     12.26 o 
   1   4  20       12.46       11.25     12.95 o 
                                                 
